# Supplementary material for: Ferroptosis Mediation Patterns Reveal Novel Tool to Implicate Immunotherapy and Multi-Omics Characteristics in Bladder Cancer
Source: Front Cell Dev Biol. 2022 Jan 25;10:791630. doi: 10.3389/fcell.2022.791630 (PMC8821925; doi:10.3389/fcell.2022.791630)
Supplement: Supplementary file 3 [file DataSheet1.ZIP]

Archive with 18 entries (17 files):
- Supplementary tables/
- Supplementary tables/s-table1.txt
- Supplementary tables/s-table10.txt
- Supplementary tables/s-table11.txt
- Supplementary tables/s-table12.txt
- Supplementary tables/s-table13.txt
- Supplementary tables/s-table14.txt
- Supplementary tables/s-table15.txt
- Supplementary tables/s-table16.txt
- Supplementary tables/s-table17.txt
- Supplementary tables/s-table2.txt
- Supplementary tables/s-table3.txt
- Supplementary tables/s-table4.txt
- Supplementary tables/s-table5.txt
- Supplementary tables/s-table6.txt
- Supplementary tables/s-table7.gmt
- Supplementary tables/s-table8.txt
- Supplementary tables/s-table9.txt
