# Supplementary material for: Ferroptosis Mediation Patterns Reveal Novel Tool to Implicate Immunotherapy and Multi-Omics Characteristics in Bladder Cancer
Source: Front Cell Dev Biol. 2022 Jan 25;10:791630. doi: 10.3389/fcell.2022.791630 (PMC8821925; doi:10.3389/fcell.2022.791630)
Supplement: Supplementary file 3 [file DataSheet1.ZIP › Supplementary tables/s-table10.txt]

Supplementary table 10: Detailed expression matrix of 251 prognostic DEGs.
id	TCGA_TCGA-CF-A47X	TCGA_TCGA-ZF-AA51	TCGA_TCGA-BL-A0C8	TCGA_TCGA-BT-A42C	TCGA_TCGA-G2-A3IB	TCGA_TCGA-2F-A9KP	TCGA_TCGA-DK-A3IT	TCGA_TCGA-FD-A43P	TCGA_TCGA-DK-A3IV	TCGA_TCGA-2F-A9KW	TCGA_TCGA-GU-A762	TCGA_TCGA-XF-AAME	TCGA_TCGA-XF-AAN0	TCGA_TCGA-CF-A47W	TCGA_TCGA-GC-A3I6	TCGA_TCGA-FD-A6TA	TCGA_TCGA-DK-A1A7	TCGA_TCGA-FD-A3SR	TCGA_TCGA-GU-AATP	TCGA_TCGA-DK-AA6X	TCGA_TCGA-XF-A9T3	TCGA_TCGA-PQ-A6FN	TCGA_TCGA-DK-A3WW	TCGA_TCGA-XF-AAMY	TCGA_TCGA-K4-A3WS	TCGA_TCGA-UY-A9PA	TCGA_TCGA-G2-AA3F	TCGA_TCGA-FJ-A871	TCGA_TCGA-ZF-A9RN	TCGA_TCGA-GC-A3RB	TCGA_TCGA-UY-A9PF	TCGA_TCGA-YC-A89H	TCGA_TCGA-XF-AAMQ	TCGA_TCGA-CF-A1HR	TCGA_TCGA-E7-A3X6	TCGA_TCGA-DK-A6AW	TCGA_TCGA-GC-A3BM	TCGA_TCGA-GV-A6ZA	TCGA_TCGA-G2-A2EJ	TCGA_TCGA-FD-A43N	TCGA_TCGA-UY-A8OD	TCGA_TCGA-2F-A9KT	TCGA_TCGA-BT-A20Q	TCGA_TCGA-CU-A0YR	TCGA_TCGA-SY-A9G5	TCGA_TCGA-4Z-AA84	TCGA_TCGA-4Z-AA7Q	TCGA_TCGA-FD-A5BT	TCGA_TCGA-CF-A27C
MT2A	3.5761567	5.9286241	6.8792324	4.846246	7.195153	5.900544	6.091232	5.685257	4.984019	6.867098	10.4542529	7.851859	6.126369	4.2905147	8.090139	6.59185	5.6200778	5.7089678	7.260207	5.563041	9.5751513	8.951387	9.990352	6.464153	6.778816	6.9675655	3.4089794	9.590433	5.1394415	5.381063	4.69159	5.766275	5.82661	4.8672813	6.0374367	6.0090817	5.7190294	4.694301	8.039366	5.449157	5.7521476	5.121137	5.1652967	5.874275	7.394353	5.332919	5.673087	9.6442867	3.0970054
SULF1	1.3830886	4.699453	3.8658473	1.610715	2.720534	1.118514	5.807947	4.569539	2.1594173	4.725784	5.3889452	5.76877	4.416102	0.838603	4.96547	6.491557	1.4034267	4.7455002	5.51513	4.028794	5.4438086	4.416286	4.151487	5.961374	7.352706	1.3622233	3.6011745	3.2331432	1.7388152	3.67515	2.957202	4.789825	4.567167	2.6416908	4.5407092	2.1021508	2.5848973	1.816319	2.488241	4.213434	5.3075995	4.272694	5.4539864	5.290191	6.02329	3.663461	2.838058	6.1128521	1.1135688
C5AR1	1.3519179	3.2861104	3.0458903	1.745516	2.051029	2.869882	3.476831	3.037514	2.3335465	4.191167	3.8346035	5.24327	4.414359	2.2163258	4.097173	3.983279	1.3231581	3.5926666	3.18571	2.780962	3.688856	3.050688	4.660107	4.196549	3.796575	3.2371107	2.6459268	1.63552	3.0660744	2.898931	3.15558	3.079693	3.455749	2.6100482	2.5453698	2.3836585	2.8774792	2.673949	2.642354	3.409491	3.4033027	2.974155	3.0353742	4.69343	4.749696	3.115231	3.675248	5.5397828	1.0613424
CTHRC1	1.6506815	5.3916349	3.1375683	4.141504	5.101634	2.449266	6.115016	5.641181	2.8336499	4.246359	6.2827641	7.14683	4.547553	1.6199242	6.492063	6.686739	2.5068137	6.7790621	7.227194	5.165031	6.7837571	6.738204	4.797768	6.475088	7.721104	4.1276978	3.7507977	6.5236721	7.2815899	2.892639	3.896445	5.55427	4.225963	3.2628649	5.4721733	1.8743623	2.8909231	2.480635	4.895581	5.294177	5.8918179	5.975802	6.4928655	5.041443	7.611373	5.719401	4.873716	7.2271639	1.4382786
AQP9	1.0184659	5.4303817	3.9176684	1.423351	1.569797	1.592299	2.703198	2.500674	2.2049079	4.018186	2.2483045	4.04237	3.182548	1.0060523	2.728151	4.165368	0.9527228	4.0227682	4.728601	2.479633	2.3678901	2.326413	3.986495	3.554891	3.412876	1.7121884	2.0633956	1.1145246	1.177067	2.166892	1.784358	2.541008	1.890113	1.4174533	1.6650142	1.3719837	1.7910927	1.694298	2.756745	2.454134	2.2257008	3.084025	1.7370034	4.31194	3.332616	3.950416	3.603566	4.0496721	1.01689
OLFML2B	2.1504	2.9652541	4.0845199	2.87507	2.414605	1.759107	4.566601	4.104751	2.2639341	5.092066	5.4220918	5.690091	2.808393	2.1005275	4.303453	4.432688	1.6708467	4.7044304	5.267583	4.043442	5.4116252	3.970837	3.974472	5.169662	5.749182	2.1544636	5.4410844	3.5269662	3.5425879	2.512762	2.57902	3.537941	3.129934	2.8014118	3.5677815	3.6441228	2.390731	2.599931	3.108478	4.718219	4.5668376	3.945952	4.4947592	3.908112	6.195463	5.685404	2.68027	6.4575424	1.6403516
CCL8	1.2027195	2.9356849	2.7913486	3.024595	1.790597	2.357585	1.885892	5.635018	2.7857106	4.471669	4.0283473	4.130738	3.848663	1.1942481	2.002537	3.480241	1.3124698	3.737818	4.925114	2.887221	3.7233091	3.289864	3.864605	2.597215	4.168206	2.0453221	2.2845481	1.300043	5.2597985	3.101947	2.364738	3.712041	2.919469	2.3737262	3.506441	2.4984335	3.2791294	2.172258	7.523529	3.894982	3.0939833	2.710602	3.1172383	5.300381	4.770832	3.446891	3.670009	7.7596856	1.1765257
SH2B3	2.5123392	4.7469552	4.6944111	2.561604	2.916503	3.591898	4.135652	4.410543	4.855702	5.759261	4.8694622	5.169049	3.669406	2.1996327	4.34687	4.104453	2.224525	4.657108	3.984859	4.397953	4.6302691	3.7664	4.22594	4.043897	4.370592	3.7710061	3.3935788	4.8961312	5.4747544	5.245725	3.297479	2.500348	3.754994	3.3993723	4.4129918	3.3241733	4.0922793	3.143289	4.227077	3.363833	3.4370996	4.15413	4.0432714	4.505684	4.27833	3.879958	3.436842	3.6423531	2.6690907
SLC11A1	1.7300549	2.3091178	2.1695908	1.457166	2.191762	1.888665	2.864185	2.064592	1.9180661	2.52315	2.8772362	3.715296	2.940278	1.5003608	2.641236	2.839911	1.2666507	1.8496805	3.091169	2.23187	3.3008931	2.999312	4.197259	3.184456	3.206034	1.9397713	1.7192024	1.8420434	1.4716679	1.9334	1.807361	2.864051	2.309449	1.5016723	2.1399622	1.8664764	1.9224019	2.386671	2.107707	2.796598	3.025626	3.21405	2.3264044	3.355036	4.396542	2.746424	2.370784	4.1859664	1.4984363
MMP9	2.6341613	6.0179893	1.9980374	1.159194	4.653146	1.576476	3.704169	5.875918	5.0024566	3.427483	4.3772972	6.356333	3.410199	0.6624806	4.743804	5.229204	1.926236	5.0176643	5.613759	4.07024	7.0951943	6.257233	3.926819	5.141958	4.626301	3.8487837	1.3705562	4.5926593	3.8255985	3.477007	2.951824	6.110705	3.46435	1.9865608	4.1322823	2.7748495	2.0740475	3.699727	5.373653	4.305418	5.7663285	3.961286	3.6613959	5.325227	5.616813	3.690656	4.814461	6.4189002	0.5050901
LOX	1.468232	2.8107245	2.7070393	1.931477	2.12266	1.777321	3.555103	3.499439	2.0284553	2.638806	2.9381254	4.971922	2.2884	0.8764604	4.465173	4.154297	1.4225263	3.3999816	4.556936	2.962801	4.4372367	3.249319	2.471611	4.36978	4.534087	1.5608971	2.4480094	4.4329905	1.5421904	2.40315	2.100646	3.231196	4.796493	2.0080828	2.6763079	1.7320434	2.8481945	1.635517	2.640167	3.22559	3.0772752	3.207779	3.9945707	4.178909	4.591256	2.588135	2.740741	5.4139876	1.3297666
ITGA5	2.7978004	4.3904894	4.772404	4.228377	5.712249	4.219616	6.058323	4.264885	3.0188307	5.73481	5.8238638	6.454658	4.168689	3.234596	4.883209	5.371817	2.6231929	5.782419	5.29879	4.160109	7.2575001	5.630025	6.325776	5.503293	6.622501	4.0898613	3.479355	6.3482328	6.4506069	4.41777	4.351809	4.943851	3.922086	3.9693353	4.8345825	4.9218044	4.3092897	3.80532	7.333854	4.845152	5.9246387	6.000355	5.2096618	5.44069	5.879716	3.932634	3.950828	5.1536915	3.2837095
CD163	1.3338724	3.1570233	4.1193635	1.182257	2.163441	2.793277	4.182526	4.057599	3.1322554	4.665733	6.1670851	6.595278	4.196374	1.0963101	3.999806	4.403412	1.227047	5.1387099	3.675063	3.490808	4.7101736	3.054246	4.863996	4.964848	4.705351	2.8515689	2.5798756	2.1038278	4.0372974	3.552607	2.201366	3.638399	4.618834	2.612811	3.6373322	1.5269451	2.564076	2.762898	3.171393	3.402853	2.4268713	2.626366	3.4789521	4.174666	4.958256	3.190544	3.976463	5.9788832	0.8718088
CDCA5	1.1056824	3.5440015	3.2782152	4.605341	5.44614	4.817739	5.781998	5.068968	5.1343306	5.971667	6.1959433	4.209376	3.750693	3.1842871	5.473889	3.653993	2.2910847	4.8535571	3.762483	4.307223	5.4735503	5.500111	4.719958	4.336631	3.831122	3.4933011	4.6612148	5.482472	5.9204605	5.751391	2.868353	4.602449	4.271372	3.9046595	4.36163	2.6183697	4.0229327	4.887019	4.714677	3.512441	3.7483376	5.027878	2.5939903	5.435965	4.618044	4.732143	4.220375	5.2799571	2.2833593
COL15A1	3.2240964	4.4986438	5.5904609	3.311177	1.935223	4.271923	5.216643	4.618441	3.46119	7.058111	5.5671062	6.544872	3.679683	1.8181575	4.235818	5.19557	3.0625272	4.4796971	5.675224	5.14166	5.6915338	4.348045	4.049416	6.176453	6.327794	3.5244671	3.7599028	3.7004855	3.9232539	2.542765	4.393942	3.904218	3.867089	5.0491129	4.3384779	4.143119	3.9118637	3.678988	2.953896	5.409273	4.7342578	4.589269	4.8922289	5.773664	5.157196	4.247006	3.907767	6.2888366	1.9036757
FPR1	1.4381809	3.0345674	2.464951	1.55485	2.155135	2.682652	3.1365	3.477675	2.3788351	3.756197	4.423603	5.188561	3.783588	1.6123041	2.824378	3.680298	1.4071345	3.4660913	2.438825	3.258605	3.7584214	2.938894	3.628171	4.016193	3.390842	2.1696363	1.4822272	1.5717036	2.9866404	2.132824	2.138473	3.085419	3.335437	2.3571293	2.4914571	1.6482982	2.3619578	2.527852	1.786089	3.136445	2.6410488	3.035843	2.576323	3.333857	4.050756	2.248709	3.1069	5.0404418	1.3818898
LGALS1	3.7929103	7.6409422	6.3665591	6.824955	6.135798	5.396217	7.66069	6.592113	5.3381702	7.156611	8.5645384	8.39582	5.819715	5.6828482	6.833785	7.955986	5.029235	7.2393515	8.312244	6.535322	8.3571748	8.172715	6.766615	7.23322	8.452399	6.7109274	5.5923585	11.1166914	8.3089979	5.644486	5.424573	8.554919	6.688434	6.6144788	6.5265736	6.1336043	5.2007383	5.946292	7.462103	7.629625	7.6836229	7.304855	8.0221712	6.910003	8.73274	8.458609	6.04734	9.7873527	5.8247171
CKAP2L	1.0535563	3.5867527	4.3763649	3.667822	4.289995	4.745821	5.178143	4.817117	3.6537965	4.988541	4.4903144	2.913715	2.799681	1.6878134	4.163548	3.11701	1.7441847	2.9233904	3.138588	2.972629	3.8683186	3.279056	3.248308	3.218086	3.190215	2.8842904	3.4818686	3.4485172	3.9858672	5.48532	2.970808	3.271187	3.762158	2.5842039	3.8942805	2.1206308	3.0723304	2.473404	4.681483	3.063923	2.9085263	4.875059	2.2244414	4.791769	3.14482	3.375931	2.906091	2.0929236	2.1866549
CD14	2.0355456	5.2546373	3.0391765	2.589739	4.353813	2.930945	4.63462	5.504728	4.7324334	4.800049	6.7950063	6.772992	5.301563	2.9805148	5.555364	5.776486	2.1287623	5.7598509	4.991364	4.410929	5.4394271	5.334633	7.095529	5.485529	5.201938	4.330935	3.3043527	3.345763	4.8032616	4.899019	3.578447	5.431363	5.171914	3.5718769	5.2805999	3.5594599	4.172482	3.994198	6.225778	4.343809	4.447179	4.447769	5.3742253	5.121939	6.415581	4.056098	5.666738	8.471434	1.418539
COL12A1	1.9474377	4.6781959	4.3083485	2.781328	4.819237	4.772859	4.439624	4.229485	3.4519942	5.179252	5.4216781	4.825556	3.210529	2.2327781	4.954787	4.883	2.0664067	4.9189678	5.965071	4.005025	4.414025	4.831037	5.619615	5.120505	5.805863	3.859812	4.5928337	3.8567338	1.4889238	3.949369	4.497375	5.202164	4.832021	3.4498627	3.8648374	4.53662	3.4287276	2.751998	3.73284	5.036932	4.649903	4.788204	5.455765	5.480038	5.66539	4.430701	1.690027	5.9002711	2.2044219
TGFBI	2.5044936	5.0313771	4.421433	5.491052	6.480868	4.178264	5.870491	4.625504	4.6837255	5.268418	5.90388	6.688019	4.715927	2.9188491	6.88029	5.805134	3.1487147	5.4491756	5.805298	5.426436	7.5475026	6.91864	8.12217	5.525359	6.434118	5.7103672	3.609288	9.7401066	4.0670773	5.199047	4.343897	4.702401	5.402584	5.1097159	4.844005	3.1206081	4.2417985	4.225865	5.999287	5.304344	6.3335647	5.408949	5.2474399	5.384461	7.088769	4.493439	4.716502	5.7647435	5.302079
ACTN1	3.4458578	4.6243343	4.4597941	4.778472	6.130822	4.556574	6.48318	4.748762	6.355209	5.220816	6.7286666	6.279704	4.640169	2.9568417	5.997512	5.786725	3.1723871	6.0978642	5.2053	5.406768	7.0164281	6.215076	6.667742	5.46332	6.502957	5.6812037	4.5669038	6.2945341	3.9186785	5.499319	3.912719	5.908877	5.304158	5.0467874	6.4379049	4.0336116	4.6436431	4.141542	6.684953	4.467298	6.0222429	4.689552	6.3013505	4.911337	5.98854	4.94706	3.985658	5.7274859	4.9113402
TPX2	1.8114439	4.7567713	4.595549	5.368893	5.814517	6.289228	6.041288	6.553975	6.5739458	5.654532	6.0085673	5.616725	4.835075	3.3994049	7.309257	4.718165	3.903067	5.1546496	4.726842	5.875411	5.6727185	5.765318	5.295988	4.930851	5.001184	4.7893725	4.7065257	5.9979342	6.8852528	7.168773	3.26702	5.362511	6.230141	4.2987158	5.5034843	3.7943521	5.3488997	5.229639	6.245259	4.064476	4.0690249	5.859506	4.1388616	5.667673	5.249369	5.795643	4.818297	5.4445154	3.713678
MCM10	1.3316151	3.3365787	2.8428714	3.25054	3.712622	4.007057	4.673798	4.050916	4.5777281	4.275937	3.8589065	2.718264	3.157866	1.4946591	3.684261	2.942131	1.896542	3.3217995	3.150167	2.957988	3.2651471	3.502597	3.461055	3.197453	3.524038	3.3796864	4.0729918	4.06157	5.6439856	4.689467	2.004635	3.629287	3.617955	3.1955745	3.2937392	1.7632829	2.7360908	3.672899	3.986189	3.227553	2.6116411	3.929738	2.1086545	3.230298	3.713406	4.280958	3.056067	2.2647497	1.9710711
HAPLN3	1.5163552	3.756703	1.5852877	2.02651	3.608662	1.693679	3.243981	4.570744	3.5853707	2.844322	5.2715678	3.927628	4.968525	1.821159	4.626141	4.471488	1.4531426	3.4098893	4.009798	3.300819	4.322781	3.234545	4.666484	3.390484	4.547591	3.7462116	2.2923988	3.5155679	4.2751145	3.127612	2.179884	3.780378	3.816005	2.5420343	5.1394633	2.9035498	2.7427334	3.293172	3.226497	2.904999	3.541565	4.709078	3.6562688	3.452616	5.531712	2.236683	4.787084	5.0321395	1.3941284
CDKN3	1.0045349	3.0978116	4.0963213	4.251893	4.689371	4.002017	5.767563	4.91691	4.5822948	4.39894	5.618461	4.08262	3.279612	2.1509706	5.63003	2.723483	2.448206	3.2874137	3.447814	4.371536	5.3561013	5.107244	4.66365	2.957394	3.836672	3.5379413	3.4087726	5.5451088	5.6174441	5.140697	1.976539	3.719864	4.196886	2.9652551	4.1354158	3.0408493	3.9632972	4.623222	4.902268	3.113447	4.7501522	4.064743	2.7288778	5.119115	4.225447	4.373794	3.513434	4.6822097	2.5898294
PAPSS2	2.0456765	3.5801732	3.4165079	2.660452	2.528562	2.80402	3.243922	3.542818	3.9268261	3.642688	3.8285453	5.276161	2.660387	2.2657608	4.455801	3.935387	1.7725895	3.502055	3.567432	4.957369	4.3379037	3.339724	3.87446	3.791302	4.337609	5.048854	2.5832674	5.4643801	5.4631121	3.13055	2.722641	2.806197	3.598447	3.1132885	3.271636	3.8211056	2.8642522	2.273537	2.572684	3.38628	2.9834576	3.512082	4.460271	3.918542	4.268991	2.820566	2.715328	4.2824678	1.8600283
NDC80	1.7434532	3.585992	3.9747964	5.136947	4.599607	4.537015	3.891925	5.229256	5.1229696	4.26415	5.8927788	3.4725	4.031149	2.9093762	5.163714	3.964751	2.4565287	4.8449412	4.628316	4.484249	5.2740885	4.353041	4.200157	4.046672	4.191956	3.8044824	3.9104171	4.8030621	5.754838	5.317886	2.389318	3.299183	4.484219	3.0368302	4.0499878	2.9696071	3.1483423	4.541547	4.822419	2.958533	3.5392096	4.691146	2.9795885	3.992276	3.98931	5.224878	3.96145	4.6762931	3.2641148
MELK	1.3912602	3.890908	3.4964772	4.452452	4.55275	4.312094	4.949782	6.017936	5.6182461	5.110318	5.76909	3.720727	5.096635	3.1522959	5.712719	3.647437	3.5223711	4.5134053	4.442292	3.530914	5.1730297	4.973775	5.219769	4.154981	3.590138	4.0663666	4.4297124	5.0776891	5.9805838	5.888042	3.102065	4.662986	4.490406	3.6517013	3.9400997	3.3474204	4.4799765	4.819635	5.746452	3.794388	4.6384012	4.107397	2.5107554	5.386596	4.215512	5.004123	3.984993	3.7177135	2.6608089
FCER1G	1.7528162	5.2293782	5.4357947	2.61527	3.844767	3.001683	4.974186	5.66816	4.801473	5.310742	7.1051603	6.356164	5.112866	2.2846059	5.496767	5.656317	2.5140474	5.5596474	5.327588	5.157102	5.2897387	4.504106	6.40891	4.782032	5.761008	4.3618009	3.4188736	3.0027053	5.1404242	4.830795	3.958084	5.478913	5.304601	3.5438122	5.4263637	3.3198782	3.7976868	4.633982	4.659874	3.994859	5.1303097	3.964377	5.3449227	6.413629	6.47848	4.700028	5.391814	7.1907576	1.5115608
SLC39A14	2.9193966	3.6545666	3.1905503	2.90775	4.415993	3.163108	4.424264	3.696486	2.9005007	3.865194	4.4709106	4.225681	3.352698	2.3089646	3.724582	3.973701	1.9449654	3.7442271	3.731343	3.779024	4.4814814	2.867251	3.919614	4.11861	4.651094	3.4638265	3.1770659	4.308266	3.6081211	4.050681	2.9001	3.186133	3.272003	3.17078	2.3024955	2.8769351	3.8587154	2.666927	4.479214	2.940258	3.308422	3.445648	3.9774544	3.967041	3.531595	3.463361	2.076489	4.0448591	2.5306507
BUB1	1.3933367	4.0955514	4.1415037	3.781604	4.126775	4.79587	4.45109	5.062661	4.0014504	4.0818	4.5564313	3.052964	3.777862	2.4077639	4.430269	3.776197	2.3570811	3.4038548	3.751839	4.016694	4.3977291	4.1118	3.952885	3.611166	4.00004	3.1133229	5.146107	4.1363268	5.3329356	6.009945	3.208337	4.071051	4.581538	2.7807664	4.3977878	2.341901	3.6333639	3.616463	4.264368	3.366806	2.886472	4.727596	2.6399003	4.60722	3.913722	3.827112	3.322188	2.1492738	2.8148232
NCAPG	1.5093139	3.2619048	4.2333814	3.776333	4.290396	4.78648	4.411033	5.034466	4.6685151	5.160779	4.7951449	3.741009	3.71796	2.6936201	4.908436	3.2137	2.4992271	3.6329938	3.438637	4.307725	5.2737873	4.631034	4.677202	4.031236	3.859361	3.3468631	3.7008084	5.1624229	5.6470947	4.70031	2.433399	4.854507	4.651837	2.9715062	4.0322931	2.9791612	4.0873165	5.279753	5.508858	3.181723	3.0413432	4.923703	2.833079	4.808466	4.392974	4.718325	3.771285	3.1181752	3.1243371
FILIP1L	2.3347348	3.8916374	3.8465898	2.658088	1.955653	2.866794	4.206741	3.729912	3.2222281	4.372358	4.043625	5.481676	3.701364	1.723805	3.893277	4.526478	2.468001	4.2573007	4.480382	3.613881	5.3933615	3.147111	1.992299	4.202863	5.498906	1.885055	3.2609917	2.931152	2.7234611	2.703682	3.943809	2.855784	3.569518	3.7561836	3.2737997	3.9589801	3.3122763	2.415065	3.327822	3.352159	4.5149076	3.587058	4.2704176	3.927202	5.156641	3.098744	2.545252	3.6066248	2.1774515
CKS1B	2.8713285	5.506068	4.5718338	6.284571	5.567101	5.653175	6.162245	5.452795	4.8906055	5.837938	6.0351232	4.851176	4.577226	4.2291713	5.323431	4.854525	3.5847292	5.6918616	4.503496	4.562071	5.3061557	5.984188	5.67325	5.312289	4.669655	4.2798681	5.2216339	5.9748386	7.5360369	7.102311	4.106145	5.182696	5.560467	4.4553935	5.7768712	4.170654	4.5148781	5.832072	5.103092	4.566085	3.8644321	5.104157	3.6992151	5.072659	5.37723	5.091219	4.958674	4.610216	3.7275084
FOXM1	1.4460618	3.6553833	3.9885542	4.218271	5.156663	4.64966	5.478644	5.140625	4.9241087	4.213122	5.839989	3.743731	3.581464	2.4417399	5.662253	4.013051	2.2768147	4.3157118	3.507841	4.205058	4.6293101	3.376924	4.045617	4.387427	3.956755	4.3689426	4.5100941	4.7219831	5.4479882	5.727739	2.875577	3.941705	4.973117	4.0440786	4.6064018	2.827682	3.94418	4.608504	4.510621	3.429145	2.9184126	4.920266	3.0993147	5.750076	4.159145	4.441256	3.996061	2.5039384	2.5776208
COL6A2	3.4828338	5.4539333	4.518522	3.666015	4.770903	4.587095	6.015108	5.723494	3.9911673	5.830214	6.7515987	7.814055	4.889045	4.0135691	5.473226	6.390935	3.6061428	6.5922896	6.908949	5.17496	7.4148869	6.721961	5.222907	6.569596	7.448437	3.7479729	4.6625584	8.4626019	5.9633262	4.901559	4.755664	6.218868	4.722733	5.4439782	4.7586127	4.3462552	4.0681908	4.312691	5.082962	6.664938	6.7160007	5.589695	6.6460088	5.2425	7.792619	5.324037	4.663531	7.8329765	2.848823
GFPT2	1.2898054	2.7226211	1.6882007	1.314984	2.179179	2.758109	3.738554	2.992443	1.9197213	2.888174	3.0313644	4.661782	2.67838	1.0586426	2.81584	4.086971	1.4647012	3.6929918	3.568372	2.296434	4.3737378	3.5041	2.837254	3.961913	4.62886	1.4198104	1.4733145	7.4557714	3.9621005	1.978089	1.842999	2.550978	1.624139	1.6159247	1.8483356	1.3856549	1.2736909	1.115518	4.016292	2.169004	3.5907321	2.461732	3.308029	2.234704	3.717391	2.611666	2.390381	4.2709751	1.0943523
LAMA4	2.5018151	3.2684423	4.8404812	2.837529	3.156031	2.800085	3.942593	3.381434	2.321593	4.610406	3.9579139	5.048127	2.753824	2.0063548	4.331447	3.95981	1.790996	4.0566978	3.995516	3.54195	4.9782226	4.145667	4.352359	4.380282	5.038774	3.4830515	3.1274183	3.4107374	2.953343	2.81176	3.197526	2.920777	3.228262	3.0469071	3.9220656	5.0531874	4.5642011	2.869499	2.844898	3.719085	4.1931184	4.72803	4.0359118	3.945788	4.279145	4.16966	2.425439	4.1860575	2.3550106
ECT2	1.7849972	3.7311001	4.1949561	4.298778	3.82252	4.067575	4.261169	4.806107	4.0653061	4.16446	4.0358386	3.85686	4.030193	2.294059	4.965122	3.471241	2.1319078	3.5596446	2.887338	3.948773	4.4532551	3.529115	3.770642	4.049781	3.618925	3.5142174	4.1304219	3.4524322	5.2388525	4.706574	2.430821	3.326167	4.247409	3.7664011	3.8223097	2.4613829	3.59137	4.345802	4.822004	3.092873	2.5024382	4.27245	2.7573012	4.833211	4.083717	4.121711	4.085045	2.1893962	2.6725325
KIF2C	1.3666094	4.4090468	3.8854317	4.317174	4.84778	5.173207	4.997127	5.189971	5.0593215	5.161984	5.5228991	4.293899	4.107719	3.1140448	5.358719	4.043416	2.6000817	4.5917996	3.777675	4.071902	5.0531928	5.201647	4.908602	4.566826	3.583343	3.5516876	3.8206242	5.3056727	6.0077374	5.737291	2.721539	4.42944	4.560247	3.0910574	4.8694947	3.0548051	4.1705369	5.169357	4.814731	3.649532	3.2804991	5.271352	2.9010649	4.302233	5.125912	4.028589	4.228176	3.7272136	3.0509117
CDCA8	1.855979	4.6041693	3.7052835	4.650427	5.228141	5.473496	5.468815	5.4959	5.0315666	5.535076	5.691675	4.628277	4.285081	3.165534	5.292191	4.157218	2.9456973	4.6867252	4.26939	4.472783	5.4074691	5.062921	4.403663	4.934819	4.730546	3.8910627	4.4870366	5.2180708	5.6140376	5.828834	3.050935	4.576858	4.483217	3.7800117	4.8191773	3.1698333	4.5221476	4.607432	5.024574	3.748418	3.3695107	5.46913	3.5186444	4.569318	4.806689	4.316412	5.096592	3.5075387	3.4519824
SULF2	1.8372134	3.1934604	3.0878233	2.552522	6.801011	2.002604	4.406747	4.155767	2.8820589	3.505095	7.0954001	5.799266	4.963628	2.6791104	5.270831	4.531218	1.874325	4.6142281	4.297163	4.153249	5.4633608	5.118733	3.689014	4.811906	5.337356	4.5876391	2.1974991	4.2628478	2.0163656	6.76255	2.440673	5.302399	2.974816	2.8799448	3.4528118	4.0056844	1.6659336	1.704687	5.647799	3.811071	4.8161415	7.228587	5.1340612	4.393341	5.52737	3.526656	2.716806	5.718544	1.3991285
RCN3	2.200471	4.3767594	3.1842763	2.795462	3.408691	3.108327	4.217564	4.577494	2.8293744	4.352895	5.2319626	6.108813	3.616702	3.4517304	4.214532	5.164584	2.6823529	4.7234065	6.45084	3.905635	5.5228094	7.231808	4.625868	5.395649	5.891018	1.903037	3.40546	6.8741647	3.5831014	4.90774	3.069256	4.380722	3.99343	3.5050418	3.6915777	2.874587	3.6937811	3.096828	3.017511	4.829353	5.1558589	5.864608	4.7736886	4.334392	6.266929	5.730634	5.960346	7.5954324	2.1961369
COL5A3	2.2640636	2.275844	3.2700933	2.589518	2.453797	2.581252	3.589228	3.059222	1.8178177	3.956326	4.466561	4.379318	2.245899	1.8907374	3.346444	3.013697	1.6599601	2.7760299	3.852524	2.770635	3.8019119	4.313791	3.489149	4.369437	4.277006	2.212403	2.6153302	3.3940544	2.9161455	1.834795	2.240476	3.460839	2.604063	4.7475764	2.8551369	2.3460314	2.3945224	2.73633	3.407876	4.296131	2.9741419	3.405531	3.815265	2.81317	5.10424	3.186641	1.702534	3.8192232	1.8467854
AURKA	2.1753315	4.2370391	4.5727549	5.184697	5.062742	5.274686	5.368204	5.03656	4.4126048	5.518785	5.5797886	4.701609	3.852853	3.0211955	5.764967	3.814212	3.1799391	4.3810927	4.327331	5.026384	4.9494612	5.045189	4.581189	3.863772	4.32734	4.0749749	4.5146232	5.0563072	5.470805	6.000492	2.667388	5.04059	4.419891	3.6252842	4.6022213	2.8146074	4.7683202	4.775676	5.72361	3.189821	3.5534507	4.810514	3.8345137	5.627485	4.538868	4.626982	4.61771	3.633453	3.0383837
NNMT	1.5355976	4.2711375	1.8557704	2.395285	1.911802	3.041456	5.088595	3.648597	2.2205573	3.759829	5.6300352	6.001568	3.815738	2.5266421	3.831182	4.779051	3.0412978	4.4392067	5.100716	3.656828	5.8201199	5.478324	5.707549	5.173623	5.681035	2.7724519	2.4001638	6.1312694	2.0116641	2.391558	3.470778	3.435642	3.625721	3.2089012	3.7470505	4.3368444	2.2033158	2.584152	2.101348	3.737402	4.879686	3.347355	4.197218	4.11982	5.492132	3.321935	3.269913	7.7206292	1.0870273
CENPN	1.8540476	2.8317552	3.685778	5.002011	4.198311	4.300625	5.481072	4.488379	3.8386902	5.707961	5.4478131	4.412248	3.388646	2.4954309	5.285623	3.286028	2.2788602	3.8098361	3.862676	4.772161	4.6366013	4.341045	4.018725	4.465157	3.78632	3.9812129	3.9194099	4.6132842	5.1051969	5.372202	2.453666	3.682608	4.477662	3.5761033	4.1302359	3.5210487	3.9775436	4.669746	4.500811	2.722127	1.8308972	4.616328	2.9637542	4.482665	4.273832	3.25208	3.461107	3.8404512	2.6004141
AEBP1	2.5009206	5.5483768	2.9965005	2.712662	5.031029	3.396637	6.420218	5.525395	3.5798694	5.31571	6.018166	7.119556	5.548892	2.6791321	5.878726	7.36719	3.2502651	7.5979494	7.710031	4.518582	7.041134	6.223343	4.991016	6.726669	7.942478	2.9096133	4.4036498	6.8435608	2.236675	4.191865	4.342712	5.570913	5.284607	4.5275075	5.7713248	3.1536911	3.1880278	2.99789	3.5055	5.715745	7.3374012	5.279956	7.0550022	5.887236	7.89382	5.288146	4.333118	8.8911535	1.3718199
HTRA3	2.3791135	3.8725314	1.9020317	2.281619	3.538473	1.92632	5.244278	3.946289	1.5441296	2.553117	5.2594151	5.712546	2.665678	1.6523301	4.49367	4.821925	1.7533251	4.8552467	4.666548	3.229697	5.8828957	5.300718	3.761225	4.534903	6.760778	2.716251	3.0464905	4.1297555	1.81255	2.070971	2.485773	4.944313	3.542931	2.463937	3.2644644	2.2903689	2.2308779	2.869866	2.519321	3.774447	4.3920786	3.954132	4.6910104	3.184189	6.115063	3.899483	2.531649	5.3562009	1.2646312
ITGAM	1.4819334	3.2396873	2.5888367	1.82465	2.3231	1.738154	2.776185	3.981853	3.9143165	3.703558	3.2123698	4.634709	3.208263	1.3212721	2.8607	3.44024	1.3764729	4.3589399	2.391707	2.866156	2.8386677	2.332408	3.557214	3.657817	3.216668	1.7414013	1.9189217	1.9188574	7.0241455	2.452719	1.750459	3.133017	2.867248	1.6841632	2.9530926	1.33795	1.6880074	2.177356	2.133049	1.993526	2.88095	2.555692	2.9872865	4.06101	3.840479	1.784659	4.254563	4.2904721	1.1920727
ALOX5AP	1.7416528	3.9004321	2.4688006	1.828297	3.584609	2.603414	4.317832	4.741987	4.3742194	4.246003	5.7798014	6.097038	4.570631	1.7292535	4.755656	4.209658	1.5979403	3.9201128	3.008584	4.783405	4.6248056	4.484413	6.108706	4.375945	4.809656	4.8444786	1.7549357	2.674519	3.4511125	2.633264	2.505246	3.933433	4.573682	3.0410073	4.6895755	2.0065269	2.9526982	4.010386	2.727	2.948231	3.6918892	4.721961	4.5599628	5.435113	5.39036	4.899537	4.59715	5.8774979	1.3516541
PDE4B	1.3723685	2.5055662	1.7711441	1.816215	1.430061	2.328331	2.306617	3.137883	2.5837821	3.411763	2.6290568	4.173264	2.713702	1.2256157	2.235351	3.038538	1.4346434	2.5162124	2.020966	2.183876	2.9825789	2.088866	2.666379	2.816583	2.88211	2.0823769	1.3419911	3.1855466	5.231821	1.736503	2.565173	1.533274	3.012554	2.2388784	2.9291622	3.1588411	2.2850571	1.786757	1.634197	2.540381	2.9769408	2.11542	2.5829733	3.249433	2.91254	1.64637	2.27879	3.0186341	1.355731
FKBP10	1.985396	6.0902957	3.1258834	3.434204	4.253138	3.493303	3.963718	4.278764	3.1662997	4.743706	4.2804457	5.745941	3.117342	3.2713756	4.194389	4.498049	2.6036945	4.1999046	5.459975	4.306509	5.0630606	5.798452	2.909135	4.874922	5.24391	4.1806957	3.436273	7.0274886	2.8669915	3.351585	4.767638	3.658316	3.704183	3.4938709	4.1500128	3.3092912	2.9739183	2.738247	2.528815	4.264543	4.4373325	6.158955	4.3392536	4.059201	5.276072	6.366204	2.393953	6.492109	1.644116
KATNAL1	1.4768359	1.9212763	2.3821377	2.101781	2.797116	1.443955	3.240164	3.608446	2.1579971	2.669048	3.3116644	3.456178	2.413322	1.5344789	3.177876	2.264121	1.541939	2.6925426	2.497631	2.596684	3.4131968	3.576437	3.009966	2.611466	2.911053	2.6108543	1.510544	3.5656675	3.6955331	2.519496	1.721804	1.836889	2.71401	1.6972462	1.8184493	1.5462387	1.7982511	1.620312	3.01976	1.948843	2.4633039	2.572311	2.665374	2.082219	2.356451	3.473773	1.638166	2.6455101	1.7261578
PRR11	2.2226712	3.2271202	4.2675241	4.448905	5.319814	4.855439	5.107344	4.58943	4.8725002	4.512319	4.7365936	4.091004	4.705485	3.3185079	5.234719	4.291976	3.4834343	4.0007345	3.436642	4.329921	5.1719936	4.220839	4.092999	3.628535	3.734349	3.5572109	4.315797	4.5085541	4.9327052	5.538998	2.742781	3.807019	4.818708	3.676441	4.7407936	3.153939	4.5157944	4.444033	4.494272	3.765969	3.0568427	5.271809	3.5889144	4.420624	4.211115	4.748932	4.34151	3.9333994	3.0943309
THY1	3.0667984	4.9040537	5.0986639	3.670264	3.238434	3.301111	5.090186	5.156479	3.3003226	5.883324	5.6931605	6.918361	4.100852	3.7473303	5.199183	5.995498	2.8023912	5.6217388	6.55218	4.296018	6.2138624	6.005701	4.011783	5.661306	6.88532	2.2688471	4.4483535	6.4533451	4.0010618	3.310533	3.974095	5.134889	4.021153	4.243065	5.1992995	4.529584	4.2011941	4.109593	3.275892	5.673409	5.621588	5.499825	5.9015497	5.005751	7.248159	4.049979	3.704615	7.9006243	2.5816646
CCNB2	1.2268968	4.4208	4.2071848	4.713735	5.060367	5.236388	5.629147	5.691479	5.0330721	5.035734	5.43053	4.206436	4.420387	3.2339725	6.063118	4.624103	2.1460316	4.6663055	4.58462	4.390187	4.7764293	4.725803	4.965946	3.622703	3.939482	3.5478995	4.6221433	5.3780215	8.3009358	6.150392	2.669658	4.808737	5.081842	3.4904709	5.1543705	3.5311729	4.374538	5.092527	5.106291	3.574236	3.7573611	5.746193	3.491861	4.624613	5.371766	5.473619	4.580094	3.2715877	3.0346896
SH3PXD2B	3.8034192	3.326821	3.5022124	3.200364	4.129468	3.316319	4.035347	4.751812	4.2950508	4.89504	4.0946943	5.048676	3.95944	2.8339725	4.342256	4.104869	2.3222155	4.8011674	3.909139	3.695587	4.493366	3.098523	3.557456	4.87353	5.025016	3.181433	5.1229335	4.854996	3.6393445	4.893048	2.922509	3.543667	3.39681	3.0914818	3.3873943	1.7768838	3.0228807	3.485739	3.037878	4.598608	3.8846921	4.695982	4.6102872	3.860868	4.311786	4.986467	3.158293	3.6856498	3.7393497
NEK6	1.2134705	2.7273838	3.7616076	3.232848	3.310877	3.485037	3.761754	3.600935	3.0515326	4.063322	4.8167234	4.310819	4.314079	2.4913988	4.176813	3.716364	1.793529	4.4737768	3.284275	3.266757	5.3038553	4.135421	3.82043	4.252914	4.151117	3.3961627	3.2912502	4.6438959	4.3891853	4.307524	2.075079	3.620977	3.782279	2.4681237	3.5859658	2.7194349	3.7814357	3.05504	3.79077	3.211604	3.9000265	3.20641	3.5265895	4.047434	3.221272	4.155491	3.117228	4.492877	1.1870292
LY96	1.5472316	4.1543084	3.1940072	3.887124	2.849618	2.456771	4.572552	4.678894	4.2656234	4.521029	5.8813167	6.47855	3.861665	2.3306379	4.177736	5.432229	2.5440253	5.6367041	5.587311	6.187302	5.0069824	4.080587	4.908207	4.126653	4.930283	2.769956	2.4650555	3.2780409	3.5768814	2.54883	3.199654	3.675701	3.841316	4.2812035	4.4447558	2.5492221	4.4560028	2.536354	3.424842	3.67891	4.4853096	3.227086	4.9913912	4.524719	5.339277	3.101873	4.552136	6.8023003	1.1302633
C3AR1	1.6953952	3.5894519	2.9543616	1.582302	2.529123	1.578459	3.646207	4.331855	3.5548764	3.930517	5.4421718	5.302821	4.066048	1.4782944	4.06759	4.333322	1.5367795	4.7917514	3.595058	3.793496	3.3414415	2.997696	4.49083	3.988697	3.998808	3.2069695	2.7651163	2.6174084	3.4942315	3.600118	2.720199	3.744562	4.118872	2.3323788	3.6153273	2.1899005	3.1152838	2.954659	3.433902	2.553473	3.3441442	3.099301	3.675964	4.577909	4.537274	2.45433	4.052586	5.423148	1.3513527
FNDC1	0.9853277	2.6112625	2.1245853	1.119097	1.533942	1.036372	4.564677	3.5126	1.5322094	2.282089	4.0642705	5.423214	2.916023	0.972887	4.247673	5.306121	1.0534597	5.0649724	4.515619	3.276939	5.3923278	3.175192	1.600856	5.722771	6.231137	0.9761206	1.539529	2.1847275	1.1299531	1.274362	1.325984	2.69393	1.502214	1.2365426	2.7681721	0.9718842	1.2347383	1.169972	1.795143	3.245354	4.8753869	3.008667	3.7447359	2.253492	4.91121	1.89844	1.835682	6.5695543	0.9587372
NRP2	1.5294852	2.3788373	3.0012566	1.868715	3.157872	2.312319	3.245148	2.695076	1.899587	3.503998	3.2200597	3.871022	3.487421	1.2138063	3.635358	3.237879	1.5258713	3.6771934	2.998761	2.404959	3.8325107	2.422166	3.374895	3.301254	4.068691	2.2545015	2.0759218	3.6907547	4.1133996	1.78036	2.228101	2.038777	2.625517	1.9144526	3.7879717	2.253148	2.1454692	1.650612	3.279168	2.390478	3.3088147	2.202598	3.2159681	3.186965	3.270712	3.19584	2.318651	3.5301662	1.286094
PRC1	2.1713602	3.440816	4.8659099	4.751433	5.882483	4.811405	6.070883	5.15572	5.7663446	5.212638	5.2572553	4.388356	5.492035	3.1530826	6.686031	4.463958	2.8430492	5.100157	4.619866	4.451229	5.0970645	4.114838	5.104287	4.284033	4.564004	3.8763511	4.7023104	5.2198293	5.7054891	6.664574	3.015507	4.592058	5.265016	4.093129	5.5193162	4.0063144	4.956497	5.012912	5.74688	3.811482	3.530132	5.724768	3.8502285	5.566103	5.609131	5.02245	4.576924	2.8861515	3.4440486
KPNA2	4.5617476	5.3786711	5.6581412	6.380699	6.33889	6.710228	6.510978	6.718697	5.9275011	6.761501	6.6257079	5.87977	6.108733	4.2618561	6.197685	6.007615	4.6678467	5.5273598	5.448468	6.047792	6.425628	5.982811	6.099239	5.659637	5.350072	5.349193	5.7440758	6.9869043	7.3232686	6.830561	4.39078	5.814216	6.031772	5.3992784	6.1946957	4.6421827	5.60922	5.955227	6.869702	5.32622	4.7451557	6.322616	5.415846	6.468357	6.198769	6.448394	6.081688	4.8510888	5.1473017
TPST1	3.4264984	4.8121389	3.5997321	3.572135	5.301623	3.539726	3.633559	3.846635	2.6879118	5.955314	4.4140426	5.467046	3.032511	1.623423	4.792785	4.197211	2.3086674	4.3159966	4.595097	4.339147	4.5243201	4.274515	3.534953	3.874681	5.097355	4.4956603	3.156574	4.0715818	4.3432747	4.625242	3.154925	4.769944	4.595877	3.7262045	3.642471	3.0677025	4.1109	3.713047	2.149532	3.629127	5.0140654	6.290553	4.7669592	3.368279	4.241076	3.46598	3.753034	4.4095765	1.9271501
C1QA	2.8327155	6.707167	4.0104236	3.172849	4.723193	3.892663	5.824379	6.983906	5.9630393	5.45264	9.2475208	7.770663	6.427096	3.7240292	6.834384	6.773966	2.9986364	7.0732653	6.178217	5.61881	6.7786322	5.96281	7.835651	5.567128	6.144956	6.0676839	4.6399955	4.0645309	6.0759908	5.987427	5.024307	6.706517	6.465408	5.0139464	6.3571928	4.4562238	5.1707284	5.113814	5.154481	5.101678	5.7354669	4.390145	6.2502183	6.565547	7.345752	4.983074	7.0473	9.4185194	2.0203766
MMP3	0.9410154	4.1775469	1.4953075	4.409713	1.57525	2.166262	4.011574	4.00463	1.5382636	5.885951	2.054612	3.629897	1.047665	0.8935667	2.338158	3.377857	4.8751876	4.6987645	5.322653	3.515399	5.2263065	3.209744	3.363698	3.07344	4.431328	3.2980895	3.3312312	3.0955073	0.8894758	3.745049	2.242818	3.553257	3.832707	1.2944083	2.0349689	2.4292451	1.5527316	3.74841	2.922658	4.210006	3.8099891	2.876857	4.3605844	8.604118	3.26186	2.139963	1.418828	2.4940072	0.8444626
SEC24D	2.7990098	3.8603761	3.9229989	3.051351	3.37401	4.329085	3.722072	4.261373	4.2684063	3.691255	3.7643422	4.521999	3.790562	1.7368782	3.839639	4.672274	1.7021884	4.8958698	3.675064	4.179299	4.4241316	2.71243	3.605391	4.525334	4.288905	3.8811667	3.1716747	3.6821878	5.201821	4.332973	3.337829	3.734379	4.100546	3.96364	4.348266	1.8515767	3.5021023	3.144544	4.132032	3.513009	3.0414619	4.511843	4.6310225	3.763572	4.320164	3.500843	4.117587	3.1578069	3.4902192
VASN	2.8098529	4.3160402	3.5584495	3.369392	4.570815	3.498979	4.43922	4.424362	3.9039155	4.75945	3.9687182	5.495224	3.931471	2.9217036	4.021506	5.293602	2.6556849	6.8595101	5.468492	4.000839	6.101542	3.644398	2.191798	4.713437	4.911052	2.6956584	4.1204157	4.4288866	3.3738066	3.566313	4.053858	3.921341	4.208145	4.5646987	3.4901719	3.4091205	3.1643145	2.577259	4.31003	4.457018	4.9199294	4.831451	3.9018735	4.301098	4.88994	2.939955	3.521251	6.2990188	1.9020292
P2RY6	1.3157663	2.8096349	3.3554196	2.34717	3.412869	2.454108	4.725218	3.46417	2.7749777	5.356946	3.8612842	3.010933	2.028416	1.3583118	5.026942	2.774136	1.8258752	5.5792316	4.036414	2.720138	4.4083552	3.772892	3.426113	3.659672	2.728574	3.1576403	2.5369669	2.0390674	2.0623633	2.120664	2.295732	2.419974	2.413345	2.4425089	3.5690842	1.5195312	1.6139003	1.971388	3.113357	3.959136	2.2137514	2.291683	2.6530673	3.485266	4.02004	2.930968	2.580229	3.9781877	1.6838476
CXCL1	1.154252	6.0277067	1.5761484	7.655219	6.229713	1.175415	2.628315	5.696746	3.4511169	5.547245	5.186941	6.842595	6.893453	0.6983832	6.684509	3.047268	3.617895	1.1692017	2.985063	6.803694	4.1127917	4.938991	6.849078	3.047043	4.276667	3.4598125	2.8653591	1.8672928	2.5123331	4.078725	2.797132	4.370848	4.819447	2.0406888	5.9477952	3.2076964	5.4910947	2.853953	7.988786	5.152839	2.68065	5.134638	4.6775363	4.642782	4.791488	3.060906	6.511632	3.1859172	0.744305
HMMR	1.9098198	3.0591098	4.864019	4.009589	3.987064	5.171732	5.02913	5.16695	4.6228822	4.999797	4.0643027	3.459352	3.870668	2.5256642	5.922111	3.265019	2.925148	3.8583394	2.884207	4.460461	4.232849	3.177284	3.609914	4.456724	3.911551	3.0925304	4.5197342	3.8462441	5.0770683	5.554884	2.814426	3.986138	2.931208	2.250045	3.8753063	2.8160765	3.8317122	4.404429	4.86282	3.394453	2.1273045	4.393832	2.7100054	4.463807	4.344483	4.623136	3.367431	2.1021091	3.142267
MCAM	3.6909601	3.9384117	5.5841145	4.139676	3.346798	4.418344	4.362356	4.124592	3.2587184	5.676823	4.6865319	5.820074	3.32649	3.4333323	4.293584	4.331877	3.2783091	4.2065506	4.92194	4.030103	6.0311644	4.202972	3.404272	4.74698	5.412749	3.5718001	4.1857038	3.8923535	4.480563	3.676455	4.255053	3.184422	4.217374	4.2812841	4.6528852	5.3368642	4.3963856	3.825221	3.4333	4.641795	4.7543003	4.272531	4.3045964	5.138717	4.185427	5.705558	3.372379	4.3916704	3.2185028
SYDE1	2.2288617	3.1373258	2.8418032	2.449089	2.312497	3.523849	3.86065	3.080399	2.4691705	3.783119	4.3712289	4.1326	4.219372	2.3118483	3.109846	3.764945	1.8079584	4.5227491	3.748339	2.488755	4.1792743	3.229113	2.468429	3.7014	4.347533	2.1376454	3.0159572	5.3756216	1.8591562	3.316428	2.522348	3.882624	3.229742	2.7668486	3.3309191	3.3282423	3.0242916	2.645864	2.935028	3.447502	3.9912672	3.978672	3.4768603	3.648233	4.056597	3.631746	2.070136	4.2575892	1.9367441
PDGFC	1.4220991	3.4996949	3.5389828	2.109373	2.30675	1.72458	3.15939	3.363434	2.0374738	2.279455	4.1157691	4.152488	2.977341	2.0010286	4.159963	3.958676	1.6564595	4.4042054	4.016717	3.813463	3.7732914	2.030223	2.786827	3.059469	4.700281	2.5495889	2.2049734	4.395732	2.5424039	2.775132	2.882823	2.389566	3.349941	2.4865429	2.7553729	2.6529951	2.5779758	2.358771	3.583878	2.431818	3.4954465	3.072776	3.963191	3.31031	3.289073	1.668746	1.822281	3.6560344	1.5808037
OLFML2A	3.2096735	3.0507435	4.4957923	3.553704	4.540795	3.648728	4.321435	3.456847	3.5806448	5.279994	5.356513	4.415692	2.717544	2.2602468	5.930525	3.479587	2.0730975	3.9782238	4.58852	3.755924	3.734581	4.363013	2.112615	3.960267	4.088264	3.2684452	3.4435618	4.2395856	3.0815518	3.196542	3.359376	3.615841	3.447155	4.9629403	3.2080823	2.8820465	3.1742884	2.903942	3.154955	4.204601	3.6166427	5.200389	3.9369194	3.359195	4.794738	4.243868	2.458674	4.0929262	2.3694394
UBE2T	2.9670959	4.9432552	3.8218594	5.323407	4.656912	5.561434	6.387405	5.750208	5.3339076	6.30628	5.9716091	4.438312	4.945297	4.092146	6.006954	5.460739	3.1531619	4.6701282	5.205218	4.975128	5.1275096	5.440464	5.263388	4.78165	5.01003	4.247383	5.0768514	5.7381253	6.7532077	5.698149	4.096549	5.453274	4.667291	4.8496504	5.2000242	3.9857582	4.6132893	5.591243	5.181223	4.801111	3.6191903	5.534971	4.0770101	5.149878	5.898267	4.522761	3.95366	4.0583769	3.5727714
CENPF	1.6610399	3.580816	4.4529897	3.868799	4.272139	5.180933	5.364996	5.399979	4.9441939	4.667629	4.5105558	3.509439	4.709071	2.2385353	5.101285	3.986055	3.1936003	4.690434	3.668189	3.94404	4.366562	3.478064	3.790005	4.566346	4.360184	3.37852	4.5652255	4.3286197	5.7306169	5.577717	2.565422	3.591775	5.224391	2.9802072	5.0764713	2.4690368	3.8175882	4.650066	4.46709	3.710075	3.4052409	5.764777	2.9527989	4.965673	4.305893	3.523842	3.795379	1.975237	3.2346876
VIM	4.1385021	5.7179016	5.6073079	4.726053	5.56668	4.954506	6.083132	6.327002	5.1102754	6.561037	8.0319338	7.785937	5.660197	5.004292	5.557171	6.437352	4.4539585	6.6137132	6.719589	6.079738	6.6966699	5.954512	6.171007	6.368952	7.251539	4.0101669	4.6479511	10.6666749	7.1563862	4.563957	5.43369	5.394626	5.497164	5.7652677	5.5927676	6.0860026	5.0411393	4.945804	5.162917	5.929477	6.7133096	5.467683	6.2081274	6.481881	7.379391	4.872778	5.437847	7.9945715	3.8535959
CCDC80	1.3576434	2.6332996	2.466404	2.12142	3.260625	2.269006	4.093378	3.558103	2.0202119	3.495225	4.1647498	6.052178	3.458604	1.350497	4.473602	4.578801	1.6618942	4.8346182	3.732739	4.061412	4.9359608	3.321386	2.335474	4.633132	5.149245	1.7197571	1.785468	5.2109651	1.7650919	1.737976	2.203928	2.607384	2.559956	3.9459333	2.7432981	1.5998854	1.9242187	1.554759	2.374452	3.150528	3.7626995	2.550383	3.9769696	2.672513	4.364587	2.390872	2.5085	6.4635782	1.1652381
CLCF1	2.2226391	2.5803571	2.3541489	3.928934	4.45328	3.574035	3.043118	2.469867	3.0499496	3.12086	4.4957997	3.951321	3.180032	1.3938142	3.644017	3.064393	1.7334209	2.5547212	3.042647	2.680121	5.7144526	4.013165	3.974051	3.251427	3.213339	5.7227263	2.9615727	3.3500692	1.3506808	2.653511	3.504416	3.383812	3.849695	2.1855349	3.8495135	4.849445	3.9829808	3.295669	3.791601	3.687839	4.2647843	4.033303	2.1123275	3.524203	4.833841	4.177399	2.118819	3.1806849	2.2846673
ECM1	2.3884329	3.8094311	2.7256451	2.994548	7.942177	3.181206	3.573431	3.632143	2.6594852	3.778389	4.5446783	5.051622	3.268879	2.7532088	4.825841	4.44526	2.615688	4.2704762	5.294788	3.49293	4.3553941	4.038579	4.833075	4.087501	4.761576	3.2042086	3.1347054	7.2132623	2.8000038	3.430078	2.994359	4.206593	4.298624	3.484668	3.7585185	2.8599454	3.0673862	2.97522	5.245749	4.008154	4.3642595	5.106121	4.2224772	4.120703	5.824567	3.151304	4.110032	5.198446	2.2540173
ZNF281	4.1355208	4.143427	5.942905	4.498344	4.339184	4.346066	4.590257	4.776683	4.8741688	4.624117	4.4325484	4.623166	4.042953	2.7890737	4.627991	4.272113	2.975752	4.9403699	4.476538	4.569889	4.4117758	3.869768	4.092999	4.068877	4.739114	3.6999809	4.1342579	4.2246555	4.8453017	4.499208	3.249023	3.442575	4.871285	3.3691963	4.7364651	3.9482234	4.6459699	4.031393	4.915898	3.780283	4.3319117	4.730725	4.1600453	4.400369	4.299168	3.872074	3.297587	3.6651383	4.0586586
MAD2L1	1.9288491	4.2715871	3.7933521	4.145567	3.295581	4.8464	3.677153	4.589332	4.104288	3.860526	4.7608198	3.937796	2.6231	2.5921242	4.270678	3.777642	1.9854743	3.9597041	2.89919	3.628232	4.4595073	4.117795	4.820763	3.868647	3.074569	2.9427762	3.2596782	4.5190594	6.3596661	5.224001	2.368111	4.23569	4.15546	3.1065632	4.0992856	2.5348342	3.2520061	4.46177	4.785328	2.755312	2.5095366	4.60339	2.6478801	4.368763	3.693829	4.329306	4.129515	2.0705773	2.5412919
KCNJ8	1.7486196	2.8484414	2.2819537	2.77297	1.438207	2.062948	3.638534	3.134389	1.8670014	4.13403	3.32941	4.673187	2.524327	2.0287474	2.594001	3.819902	1.7704117	3.4672839	3.440471	2.725418	4.3560141	3.035325	2.236358	3.804912	4.29497	1.7348293	1.8692113	2.8921978	2.8756075	2.348844	2.061952	2.226949	3.429511	2.9810675	2.3477585	2.2041102	3.0846989	2.153522	2.168825	4.056063	3.8324306	2.781427	3.2667185	2.312954	3.451436	2.555882	2.903702	3.6237425	1.3066424
TRPV2	1.6942209	3.0020008	3.0860282	1.928904	1.716966	1.872099	2.752869	3.658054	3.092763	4.093056	4.2942837	4.20784	2.798999	2.0755856	2.920043	3.225168	1.7582741	3.3192035	3.33825	2.769423	3.8895851	3.857483	3.499351	2.941535	3.421994	3.4812965	2.528745	4.5453087	3.0577219	2.717166	2.551923	2.817546	3.710059	2.95413	3.5656573	2.7009201	2.4682294	2.742017	2.167562	3.743867	2.9457011	2.952841	3.3025962	4.398924	3.541998	3.078507	3.175706	4.6169618	1.5346314
FADS2	1.2408131	2.2219908	2.1628507	5.486595	4.22523	3.567495	5.15082	4.074563	2.4273665	3.400912	3.4254661	3.272577	1.986683	1.8696046	3.177894	3.687903	2.0738547	4.9147969	4.661067	3.303183	3.4203592	2.320238	1.74511	3.038109	3.515865	1.5828977	4.1162424	3.6560309	5.8407416	3.255703	1.932345	2.706054	2.629157	3.0400977	3.1689889	1.566424	2.4345424	3.418094	1.378945	3.452886	3.9785685	2.648803	2.5111222	2.952041	2.860509	3.233595	1.625343	4.2081481	1.107819
S100A10	3.9005152	5.5785481	5.0005469	6.016174	8.1692	5.007566	8.458517	6.515978	6.1483364	7.992525	8.3309698	7.120889	7.430553	4.0509273	7.118973	6.980293	4.4062177	7.5502985	6.99782	5.609856	8.4082605	8.224292	8.783263	7.191676	6.489313	7.6226275	5.3040438	8.6735766	5.1171769	7.98752	5.69459	7.996713	6.591644	5.8758202	7.3450727	5.8267937	5.6577842	5.495512	8.129905	6.922316	7.6980158	8.2818	6.7183793	6.88931	7.954394	9.166237	5.908602	9.1487286	5.9490641
PDLIM7	3.3779406	3.7459198	2.8165618	3.386459	3.447037	3.012065	4.396553	3.640862	3.3104879	3.671713	5.3364313	5.188109	3.187407	3.6759293	4.551173	4.142155	2.3059095	4.3756742	4.476066	3.466429	5.5191216	4.866588	4.531339	4.241695	5.401527	4.2119284	3.2046841	6.1785063	2.9238909	3.706824	3.131905	4.34398	3.404076	3.3280268	3.6497572	3.9835163	3.5186585	3.505315	4.835176	3.682976	4.9629302	4.632873	4.3030068	3.405759	4.885746	3.305047	3.132211	5.6081681	3.1895104
CD93	3.3823912	4.2075148	5.876148	3.861521	2.39659	5.017249	4.773083	4.135714	3.6637747	6.227059	4.4587957	6.140357	4.259422	3.2187381	3.81485	4.592408	3.2127421	4.3376141	4.218396	4.805856	5.0805251	4.013239	3.749058	5.13043	5.500548	3.6053122	3.8475032	2.4372235	3.7909456	3.066488	4.656017	3.054754	4.456631	4.4995486	4.3375663	4.870314	4.4448525	3.544573	3.002875	4.784267	4.4747478	4.289838	4.1800373	5.537174	4.573762	3.395376	3.585073	4.716504	3.2347425
C1QB	2.4039316	6.33616	3.9044312	2.686593	4.583759	3.544603	5.706955	6.882552	5.8923534	5.462893	9.0842566	7.514125	6.272911	3.2734859	6.726885	6.575623	2.5047093	7.2524488	5.910936	5.342352	6.4853077	5.369086	7.5256	5.518814	5.885547	5.8016865	4.6162659	3.6281455	5.9263087	6.097479	4.82985	6.487966	6.591876	4.8074602	6.2911576	3.9784515	5.0931043	5.015991	4.648477	4.892496	5.4458822	4.243004	6.2393354	7.033033	7.079652	4.747937	6.618187	8.8929567	1.5302485
NUF2	1.5397225	3.5229567	3.5007398	4.513745	4.42448	4.56793	4.7432	5.685819	4.2150074	4.764303	3.9032	3.731493	3.503217	2.7460621	4.147702	3.19702	3.9776559	4.5427396	3.734926	3.841834	3.992606	3.855445	4.012504	3.866285	4.611561	3.163781	3.8780324	4.2920696	5.8701844	4.772239	2.205026	4.04168	4.702621	2.6753851	4.5701637	2.7685347	3.3876686	4.843122	4.377078	3.341604	3.4550104	5.064687	2.3373634	5.222153	4.045494	4.848078	4.291421	3.0899443	2.9799138
DTL	1.6346603	3.4222482	3.0263363	3.900887	4.466188	4.211486	5.717155	4.453544	4.7541225	4.46079	4.3912528	3.673429	4.464932	2.3160202	5.285202	3.756524	2.2521571	4.5621325	3.412046	3.722903	3.8289873	3.993821	4.391935	3.846047	3.49684	3.1198839	3.4360851	4.4750868	5.9005672	4.60075	2.351358	3.760144	5.240236	4.0963122	4.3321982	2.0825161	3.9731422	4.32694	4.553413	3.056929	3.2185726	4.05759	3.0601113	4.651268	4.376058	4.073947	3.541422	2.5858135	2.7956776
KIF15	1.2340908	3.1834752	3.0192789	2.944782	2.691103	4.503959	4.18376	4.927188	4.9638401	3.476651	3.9871422	2.874136	3.522257	1.6059542	3.794544	2.989348	2.1295903	4.2162142	2.839061	3.252312	3.9305517	2.786694	3.377106	3.955448	2.68717	2.7103145	2.7880574	3.6686599	4.9560836	5.061077	1.77719	2.892394	2.961288	2.5168993	3.6330629	1.9924859	3.424264	3.166657	2.912811	2.844102	3.0423767	4.227427	1.7059519	4.228138	3.192988	3.375988	2.995154	2.1431103	2.391794
PLEKHA4	2.7852847	2.9987615	2.2592532	2.642454	2.416963	2.893783	3.852397	3.083292	4.987728	3.702975	4.0294472	4.691159	3.076628	1.2192746	4.59253	3.821976	2.5183258	4.1078939	3.673399	3.333122	5.2480193	3.66212	3.554686	3.527353	4.456819	4.3959733	1.4530695	4.9715671	2.5078437	2.652755	2.520123	4.166638	4.568383	4.2917415	1.6904599	2.4314566	3.1122888	3.149534	3.713252	4.363267	4.0256406	2.902251	2.8460154	1.961361	4.408461	3.384127	2.312805	4.9552971	1.0596907
CENPL	1.9150582	2.9893675	3.5067531	3.378434	3.30478	3.311126	3.817487	3.626544	3.6468512	3.643172	3.3693619	3.233374	3.352234	2.0366074	3.617389	2.992419	2.0502818	4.640301	3.208201	3.329929	3.4598607	3.139095	2.853264	2.594436	3.163391	2.214048	2.9465888	3.0606677	3.7974091	3.787331	2.049481	2.7416	3.687992	2.66332	3.9209367	2.2628188	3.2163586	3.509518	3.409609	2.33602	2.5337774	3.47439	2.3509134	3.462964	2.792041	2.787891	1.94525	2.4086331	2.3985826
CDCA3	1.0660475	3.4670953	3.318891	4.141137	4.34988	4.38754	5.004949	5.554724	4.1399823	5.116682	5.4009899	3.224763	2.673093	2.9213422	4.343471	3.439889	2.5330299	2.946691	4.087886	3.8928	3.671953	3.703418	3.661908	3.908105	4.41253	3.415373	3.8744259	5.1015777	4.7996676	5.314878	2.610378	3.853438	4.140206	2.8818309	3.9093637	3.0988898	3.3847867	4.669806	3.70756	2.893188	3.1793055	4.983148	2.1342216	4.514903	4.556309	4.171482	3.81356	3.2024497	2.6487355
PANX1	3.1333791	3.5007052	3.4304982	3.572388	3.837963	3.762241	3.858624	4.123112	4.5756873	3.963047	4.9006815	3.976245	3.481645	3.1420593	4.671315	4.122997	2.3658431	4.4372644	3.9371	3.922279	4.6745423	4.368656	4.964109	3.802441	4.155539	4.5352811	4.2638571	4.580712	4.1413077	4.324409	3.801218	3.618486	3.975205	3.4082713	4.5237969	3.2564106	3.6306316	3.650136	5.290837	3.885233	3.2494502	3.223152	4.3060561	4.151595	4.175189	4.477017	3.694632	4.0693569	3.7166456
RAD54L	1.3497536	3.7089319	2.8510617	3.80355	3.452453	4.302595	3.754797	4.21031	4.4592688	4.645993	4.2057758	3.003688	3.868712	2.2916921	4.15883	3.422066	1.7986797	4.6102821	3.108023	3.392191	3.8868129	3.826392	3.821392	3.807472	3.436639	3.1777387	3.8193179	4.2974011	4.7846145	4.569688	2.285758	3.313017	4.071639	3.3038166	3.4916771	2.3050742	3.3311116	4.579937	3.832977	3.156491	2.1259847	3.827364	2.4756044	3.149873	3.517046	4.144784	2.987117	2.4466294	2.7196045
DEPDC1B	1.8775438	3.880506	3.162572	4.441591	3.052246	4.075262	3.819202	4.379565	3.6528765	4.298391	3.5682257	4.504307	2.973741	2.0569717	4.449899	3.56223	1.5845646	2.6795362	3.066465	3.215115	3.7152617	3.32448	4.29585	3.210025	3.435647	2.8587435	3.1362651	3.6218297	4.4524655	5.120471	2.769651	3.722061	4.220774	2.4217828	3.2906043	1.8891719	3.5096211	4.158777	4.147395	3.132407	3.0409844	4.265524	2.2386533	4.817119	2.802265	3.362299	3.01509	2.0346851	2.6096774
PTPN12	4.0199189	3.1491818	5.348501	4.455701	5.243627	4.363801	4.200382	4.594257	4.8372821	4.801548	4.2659614	4.732101	3.950983	3.3025811	4.537937	4.767028	2.6873973	5.5943149	3.911615	4.53824	5.2256701	5.185807	5.834665	4.918516	4.842484	4.4780195	4.4817956	4.6239081	5.2237661	5.100787	3.794276	4.577566	5.068537	4.1937402	4.9307809	3.9776987	4.842155	4.123369	6.066822	4.65513	4.2852435	5.865399	4.5070123	4.260823	4.075633	5.536094	4.329434	3.3130412	4.1079045
TMEM45A	1.1025618	3.2109472	1.5177647	5.345755	5.827375	1.803601	2.915748	3.172588	2.274914	2.039452	3.9119026	5.203358	2.358826	1.3720779	5.534436	3.384697	1.8070682	3.143947	3.143101	3.506609	3.8070584	3.289149	4.048998	3.107513	4.225792	4.4634681	1.4317455	4.4695722	2.7012504	3.282668	1.62531	5.560246	7.453483	2.3498031	6.6629304	1.2962537	5.903122	1.536132	5.848392	2.86754	2.9936044	5.441593	3.394957	2.004263	5.548818	6.75426	5.633592	4.3074313	2.1868421
MCFD2	3.9149401	4.3577605	4.6482933	4.671246	4.689193	4.379109	4.978256	4.640787	4.2963698	5.168658	4.8242291	4.962059	4.597788	3.212896	4.866562	4.480032	3.0084827	5.3366393	3.897417	4.839753	5.1880949	5.109624	4.773053	4.220477	4.611076	4.7878157	4.3745942	4.284435	4.8190254	4.943188	3.457734	4.013933	4.724198	4.4048909	5.085258	3.7591629	5.181748	4.117172	4.740114	3.982363	3.955648	4.638461	4.682484	4.654263	4.639975	4.538324	4.911839	3.9801715	4.0819465
SERPINH1	3.9904396	5.4916215	5.6815972	5.0602	5.015576	6.132592	5.575759	5.541257	5.2579571	7.500793	7.2373435	6.532561	4.816549	5.381935	6.333693	6.620233	3.9277143	6.0708261	7.011372	5.61709	6.4579694	6.021267	6.750392	6.228482	6.650084	6.3395074	6.1168746	7.806666	5.3744996	6.403653	5.927177	7.195654	5.355055	4.9592424	5.7707704	5.4871549	6.3753206	5.878798	5.507295	6.068206	5.7078233	5.970321	6.6075313	6.499274	6.822389	5.126215	3.304923	7.6414993	5.2545766
RBP1	1.5028696	3.125045	1.8990949	3.746235	6.444372	2.098043	2.813369	3.670557	2.0648605	3.460192	6.3223059	5.405178	2.562322	2.1961233	4.427	4.306197	2.4366013	3.4780052	3.218094	4.598414	5.9033225	6.876833	4.909454	3.04472	4.27982	1.6082871	1.9780958	5.9195851	5.3820663	4.367988	2.72407	2.321184	3.149725	3.4986504	3.696052	1.781822	2.6433802	2.179825	4.825688	2.433801	3.4528946	4.101	3.5018158	2.588541	3.93372	2.45194	4.727262	3.6329697	1.1324364
ADAMTSL4	1.7626888	2.1375068	3.6260115	3.036437	4.072471	3.297651	5.182397	2.219957	2.1733715	5.794642	3.3018505	4.353387	2.620676	1.2541993	3.367149	3.938223	1.3031297	3.2483889	3.546151	2.468148	3.6798947	4.429491	5.721569	3.90959	2.984156	3.5992663	2.6763611	2.8010159	1.3746769	2.347001	2.161864	2.278445	2.395916	2.4747152	3.9529445	2.277538	2.8703768	1.973715	4.205533	4.069252	2.8015541	3.83503	2.3475062	4.056065	4.820809	5.14392	2.125012	4.4132143	1.7957563
CDC42EP1	3.1590428	5.1238426	3.1093243	3.936364	5.604836	4.544384	4.500685	4.290255	3.7404582	4.016717	5.1089236	4.936284	5.602288	4.2569966	5.342488	4.430419	3.9353986	5.3362387	4.360277	3.506108	5.1128464	5.103156	5.302816	4.052619	4.883424	4.4883608	5.2045136	5.5641423	4.1687453	5.605123	3.572697	4.491672	5.380062	4.9567772	5.1081003	3.8451906	4.520502	4.737754	6.030614	4.864649	4.4452867	4.187731	4.8848114	4.096756	5.445645	6.068067	5.065858	5.7823648	3.6048598
MCM2	2.9583289	4.1466367	3.9669082	5.103509	4.200913	4.93348	5.833724	5.945604	6.2819718	5.339738	5.4491873	4.771324	5.261058	3.6544148	6.152874	4.859736	3.0355975	6.3010196	3.903263	4.915826	5.2788385	5.441065	4.754616	4.781475	4.397835	4.0325359	4.6934024	4.9780907	7.1213477	5.821199	3.340666	4.872093	6.312173	5.9691172	4.8680564	3.0571894	4.6702044	4.954433	5.376347	3.572811	3.8079843	4.526485	3.8479387	5.052958	4.977795	5.124311	5.201244	4.4184313	3.907629
RUNX2	1.8845057	2.6730593	1.9812867	1.932909	3.514235	3.023773	2.889154	3.527078	3.8011271	1.903181	3.1049984	3.165641	3.66062	1.2068414	2.909118	3.43546	1.5212005	4.478049	3.234785	2.598564	3.4490183	3.077621	2.701511	3.159692	3.522332	3.1794213	2.4180875	4.8181022	1.4411307	3.472457	2.006241	2.699592	3.248549	2.8249267	2.2135958	1.7781598	3.6461229	1.640312	2.175598	2.96095	2.3127334	3.72615	3.3392126	1.977359	4.237775	1.961353	3.813195	3.3147345	2.9456687
APCDD1L	1.2215893	1.5128293	1.7505526	1.253397	1.694916	1.240213	1.955344	1.554769	1.2307959	1.410546	3.4533316	3.737721	1.478381	1.226525	1.81759	2.793434	1.2156977	3.0904458	3.084911	1.72101	4.0162351	1.942803	1.361371	2.736167	3.453709	1.6608851	1.322368	8.3709761	1.2244073	2.562268	1.358611	1.550017	1.238087	1.4329509	1.7165459	1.2013307	1.2587734	1.218682	1.882527	1.502469	2.3384963	1.758386	1.8795955	1.503398	2.966735	1.546693	1.484972	3.0442595	1.2287693
HSD17B2	6.1358397	5.4082947	4.6364758	6.659732	3.740224	5.217958	1.567684	2.117928	3.7006282	1.47773	2.0509306	4.460177	3.143141	7.6106926	2.111247	5.562753	3.4692942	1.1920715	1.756129	2.676656	1.309143	4.847636	1.601512	2.431332	4.682624	6.1334577	4.3659133	1.9812735	1.4158497	6.945785	4.739094	2.649998	5.607292	4.4340616	4.9787037	7.6821949	6.5541954	6.917883	1.325123	3.368891	1.1567414	5.75261	2.4218369	4.788515	2.931493	1.912396	3.171592	1.2681597	5.5730995
MYO1B	3.4475084	3.0582441	4.4021907	4.5857	5.509714	3.750086	3.137454	4.17075	3.379865	4.402153	4.7044261	4.571696	2.914812	2.5493966	5.680309	3.090173	2.6134046	2.9885393	3.481171	4.509759	4.7676797	5.114339	5.903458	3.484798	4.281813	4.7957364	4.4749903	3.3363725	4.2502502	4.932449	3.583905	4.922625	4.219012	2.8784964	4.4486891	4.1081265	4.6364983	3.746082	6.72268	3.582679	2.7366353	4.703272	4.2517429	3.763682	4.795459	2.987192	2.854223	3.2152007	2.4223354
SERPINE2	4.1184734	2.6403836	1.7066447	3.591708	6.428984	3.429294	4.186452	3.547504	2.6473842	2.987041	4.8468673	6.29949	3.166904	1.0495598	4.148957	4.220852	2.5756166	3.4576031	2.724391	5.418035	6.1549951	2.615769	2.335501	4.529044	4.264674	2.6405967	1.6503716	4.8593627	6.2428224	3.720567	2.757204	1.9338	4.214191	4.755077	2.0052865	1.400805	2.971567	1.468914	4.591918	2.461168	3.7119151	2.467007	3.3236117	2.443825	2.439753	1.770875	2.28142	6.4075729	0.9844226
ADAMTS4	1.7742007	3.4921585	2.8862001	2.630304	1.652909	4.388358	3.067423	3.00443	1.4964532	5.017985	3.5557599	4.227401	2.773582	1.4713813	2.601888	3.733393	2.2364656	2.2101679	3.377046	2.016824	4.0282831	3.252786	3.852346	3.864266	4.083486	2.1874536	2.1677831	1.7179919	3.6392967	1.653236	3.769026	2.385095	2.940953	2.7275686	2.3650064	3.4408679	2.4330617	2.440419	2.144291	4.589127	3.5884786	2.571845	2.5557698	4.307303	3.510332	2.860425	1.910857	3.3046085	1.7456713
STOM	3.8194624	4.9837735	6.9519795	6.273699	6.002949	5.288271	6.88168	5.601136	7.0194451	6.002587	5.1594596	6.522074	5.138788	4.1931547	7.383189	5.725255	4.2788579	5.3501138	5.134139	6.09022	6.323049	5.58966	6.413246	5.46326	6.294912	5.7966598	3.754272	4.1011025	4.5150134	4.963753	5.359144	4.1941	4.736635	6.3502185	5.524071	6.2948579	4.7209525	3.958655	6.526837	4.965355	5.8922534	5.004426	5.8187779	6.291915	7.093811	5.851307	6.15933	6.0598507	3.7947015
LMNB1	3.8913163	4.0649125	4.6908809	4.84089	4.30991	5.078342	5.680825	6.198516	5.5446405	5.96897	4.981386	4.452181	4.130098	3.5673881	6.211012	4.518295	3.7280427	5.0320671	4.233618	4.282326	5.0036279	4.433352	5.256819	4.892289	5.072167	4.0718778	5.1361542	5.1775076	6.1573114	6.279896	3.340699	5.102589	5.566801	4.275209	4.831415	3.4703789	5.1131868	5.186432	4.964226	4.136231	3.3349528	5.039572	4.1292089	5.482183	4.883321	4.767222	4.592503	3.9029838	4.5446027
CKS2	4.3206163	6.2573715	5.615596	5.971263	6.20991	6.702342	5.597942	6.642084	6.3125348	7.0391	6.8211802	5.311366	5.27331	5.6988362	6.775161	5.286808	4.8821466	4.5320211	5.792528	5.608834	6.8171706	6.276778	6.491442	5.427356	5.680494	5.7526884	5.7993827	7.5211883	6.6314845	7.057825	4.875745	6.357804	5.120265	5.2236467	5.0557195	5.4852348	5.1510628	6.391558	6.721941	5.13268	6.1536118	6.548639	4.5535054	6.540178	6.032179	7.020952	6.242928	6.089698	4.0858979
CCNB1	1.9218715	4.6778796	4.6301763	5.847301	5.353102	6.384517	5.855464	6.35093	4.7866498	6.534351	5.771635	4.879134	4.58072	4.1012214	6.570483	4.437206	3.2492971	4.642683	4.618058	4.569427	5.3342679	5.422286	5.826802	4.567939	4.723992	4.2805263	4.930731	6.3727075	6.4997339	6.77953	3.792778	5.681351	5.153266	3.8987926	4.8586295	4.0119199	5.0274687	5.602636	6.238052	4.484253	3.7092954	5.228462	3.9071883	6.106668	4.888392	5.109741	5.130108	4.7748356	3.9558051
CDCA2	1.5308743	2.4831713	3.5201198	3.159729	3.852008	3.473045	3.776867	4.18884	3.6198231	3.700696	3.8484275	3.038833	3.239576	2.4478309	4.752558	2.692559	1.6183965	3.2569703	2.70579	3.417377	3.7124143	3.127412	3.469625	2.715612	2.995919	2.6565214	3.1847266	3.8467359	4.2723904	4.413228	1.462738	2.752797	3.350475	2.4025811	3.3588358	2.8275104	3.5171349	3.078404	4.305109	1.932932	1.9687325	4.020753	2.5177273	4.106626	3.020917	3.243045	2.975502	2.2992542	2.5260297
TCF4	2.7834649	3.4374384	4.8493083	2.69521	3.619503	3.483812	3.722942	3.88274	3.0810378	4.685035	3.1044114	4.960255	3.971935	2.274994	3.257135	3.886862	2.5266474	4.6709526	4.097838	3.847252	3.8645804	3.448461	4.005612	3.612312	4.849517	3.0882431	2.619764	4.76303	3.5204416	3.411859	3.351941	2.539409	3.215392	3.4232498	2.9869371	2.8736751	3.1116577	2.375866	2.441113	3.438035	3.8734869	3.449228	4.4195979	3.647766	4.520111	3.071926	3.503909	3.517228	2.4372142
BCL2L12	2.5700153	5.3956152	3.0757377	4.938465	4.836397	4.819989	4.895107	4.958134	5.1182207	4.975089	5.2703978	4.410345	4.819545	4.5411321	4.28882	4.250823	3.1073773	4.4590654	4.796247	4.060039	5.4800359	5.695982	4.591537	3.759267	4.795614	4.6420698	4.2073426	5.8790434	5.8244328	5.030486	3.415634	5.029762	5.118962	4.2467121	4.468291	4.3864781	4.9262746	5.105055	4.446175	4.322836	4.373252	4.831623	3.5203257	4.618367	5.008873	5.503052	4.557793	5.1551149	3.3210392
ANXA10	3.1615695	2.0999028	2.2303885	8.408504	4.680424	1.612112	1.192628	1.14519	2.2746605	1.221745	1.1999413	4.432629	2.063075	9.947144	5.793188	1.807506	2.8341066	1.4702638	1.165854	2.274784	1.4370856	1.389946	1.555123	1.109274	1.332373	9.3100158	1.188498	3.2119631	1.223632	1.663152	2.170967	8.803318	8.334649	2.6506786	6.4514028	3.4697807	7.9300831	9.422233	1.648742	3.616172	1.8808707	7.630381	5.6516711	2.061056	1.623022	2.424879	1.23972	1.4014712	7.3532356
NUSAP1	2.1670733	4.3335689	5.3653985	5.346096	5.785717	5.638732	6.236905	6.172948	6.3372651	4.920277	5.6911888	4.773326	5.633944	3.8024977	7.147684	5.249548	3.3357173	5.224662	4.901986	5.087492	5.1876203	4.23067	5.803963	4.630169	5.009034	4.3166148	4.8403549	5.4802666	7.382114	6.875104	3.328574	4.691023	5.862797	4.343596	5.9602975	4.4026603	5.3478487	5.4969	5.589213	4.139093	4.7054689	6.149484	4.1729994	5.471725	5.596908	5.536957	5.228611	3.9965507	4.3361245
CHAF1B	1.2270489	3.0877318	2.6137398	3.756015	4.079929	3.588691	4.989235	3.798708	5.0775718	4.167178	4.1872639	3.198164	3.848583	2.1968194	4.406727	2.618852	2.9490304	4.7332393	2.844315	3.550561	4.0325618	4.187927	3.498529	3.437105	3.148599	2.5787543	2.7580942	4.2584535	4.769046	3.799597	2.301854	3.126831	3.944088	2.6370736	3.5142488	2.4831204	3.812753	3.555589	2.711251	2.429611	1.6977025	3.865588	2.4919662	4.083084	3.935388	4.010754	3.637406	3.1496408	2.6260328
POLQ	1.2439839	3.0981802	3.8563182	3.895427	2.920878	3.874178	4.580166	4.395735	3.7693406	3.857402	3.1651628	2.714793	3.406812	1.4126017	4.63486	2.887992	2.3851984	3.8497259	3.825104	3.52099	2.8193244	2.321852	3.445188	3.950404	3.551231	2.3540155	3.8230369	1.8993563	4.9945679	3.938704	2.030355	2.851024	3.792575	3.0355566	3.0285799	1.8196941	2.7168751	3.476428	3.94488	2.174547	1.9562191	3.935558	1.8735894	3.953953	3.468258	3.572517	2.73019	1.316915	2.472588
SEMA3A	1.3926875	2.1043665	3.5406306	2.081235	3.405643	1.819109	2.489219	2.283251	1.7741735	2.481299	2.0305884	2.946098	1.561502	1.1959713	2.242443	1.997979	1.4903452	3.1447756	2.835746	1.815877	4.5360239	4.052901	3.780493	2.398272	3.233172	1.3043116	1.5581988	1.7161729	1.7970499	2.52086	2.261504	2.771981	2.376856	1.6086083	2.0011648	1.3600159	2.2218156	1.570284	3.860478	2.00981	2.1990459	2.117823	2.3172479	2.108753	1.877213	1.97718	2.373682	1.9221835	1.225567
RAB3IL1	1.2777221	3.0599401	1.9867123	2.423073	2.854567	1.756085	3.394646	3.474162	2.5053848	3.356325	3.9695905	4.618796	3.246617	1.9475127	3.262225	3.709201	2.1274414	3.9068532	4.551657	2.896518	3.7395322	3.472738	2.530152	3.517026	4.359947	2.0755162	2.2204773	4.3962913	2.1519763	3.158958	2.262945	2.745223	2.602045	2.8431436	2.8049687	2.3433366	2.1763879	1.803855	2.547704	2.880424	3.7341891	3.070203	3.6935142	3.558265	4.406747	2.552535	3.052379	5.47632	1.296193
SLCO2B1	1.5086791	3.0869799	3.0655784	1.423636	2.141757	1.771213	3.605054	3.532188	3.4958299	3.53989	4.968327	5.074555	3.856343	1.4663209	3.624385	4.059698	1.5484103	4.7505733	2.648168	3.32292	3.8935597	2.432526	3.502095	3.974449	4.037435	2.493395	2.7670338	1.7908079	3.262417	3.146245	2.324331	2.967214	4.134792	2.4773588	3.4700886	1.718341	2.5492066	2.536952	2.117247	2.49542	3.0788735	2.795037	3.5776371	4.487693	4.102222	2.060549	3.418406	4.3925797	1.2081592
PAQR4	2.234614	3.0884559	2.6506433	2.90867	5.267078	3.216445	5.203375	4.982329	4.9900134	3.147634	4.3975553	3.798945	5.873351	2.7214335	4.989649	3.461147	1.8721536	4.7725995	3.437795	3.732483	5.1205677	4.652554	4.068381	3.908859	3.817732	3.9624347	4.3671036	5.399134	5.7558229	4.31421	2.257335	3.828342	4.583606	3.9884212	4.4598809	3.249273	4.5437759	3.899553	4.207912	3.419197	3.4602935	5.201949	3.2659023	3.947544	4.208685	4.676561	3.336244	3.7286071	3.5884757
CDC25A	1.7744682	3.6939766	2.4482357	3.469121	3.333026	4.659062	4.44293	3.842746	3.7653545	5.271104	4.5033036	2.77559	2.998082	2.419497	4.016738	2.70712	1.8802634	3.8043547	3.446532	3.122834	3.6968431	3.922197	3.564761	3.289162	2.499602	2.933829	2.719455	3.7328014	3.8818581	3.908106	2.316341	3.738409	3.277433	3.4162828	3.2316354	2.5869821	3.895787	3.4058	3.462206	2.618819	1.9768832	4.906123	1.8953342	4.052469	3.309342	3.639162	3.166118	3.3405919	2.458679
ALDH1L1	2.4759196	2.933705	3.3282297	5.88961	1.782551	4.028979	2.190054	1.82445	4.2859642	3.119932	1.4577736	3.613263	4.693141	5.5747157	4.316558	2.129543	1.7678985	1.2971691	1.594552	5.341417	2.4799857	1.395944	2.630965	3.280264	4.881547	6.9566477	4.2592171	2.8660254	2.2705228	5.189675	2.53068	3.821682	6.911724	5.784329	4.2873628	5.278988	6.0102827	6.337059	1.186561	3.011738	1.3886261	2.912005	3.4027942	1.271413	5.764474	1.978162	4.073844	1.5447315	6.3876831
TYMS	2.0051928	3.1741104	3.805399	5.50586	4.96702	4.285203	5.320806	5.649602	5.6966766	4.774767	6.4625241	4.078931	5.441543	3.8754985	5.351814	4.759676	2.2437723	6.4500057	4.297918	4.988208	4.9377371	5.455831	5.796375	5.046468	4.225255	4.1267555	4.0439362	6.4850652	6.2241879	4.688059	3.559992	4.642135	5.311723	4.5065344	4.6527707	3.522972	3.8080519	5.345433	3.851685	4.00518	3.7059712	5.576822	3.4049487	4.936508	4.483067	4.445246	4.968455	5.3663582	3.7671078
WWTR1	2.2638361	3.3852513	3.3008478	3.953929	3.751199	3.580462	3.823539	4.000881	3.8701028	3.954213	3.3026425	4.782699	3.250776	2.8026088	4.413077	3.79775	2.4024567	4.3993259	3.458312	4.002958	4.6316637	3.836751	3.469364	4.191265	4.553153	3.6571038	3.0959948	3.3459271	3.2846018	3.471031	3.603454	3.463496	3.772799	3.4770819	3.3119862	3.0737123	3.7826099	2.769353	4.77622	3.133123	4.8223968	3.733484	3.7384575	3.091112	3.714377	3.449126	3.0983	3.8075943	2.4861339
PSRC1	1.6986143	3.6895472	2.9014545	3.934206	4.470355	3.676984	3.638209	3.930431	3.1312525	3.930558	3.8923492	3.537917	1.993926	3.5974189	4.290158	2.221379	1.6433833	2.6022316	2.389014	3.806209	3.8750552	4.411914	3.714839	3.51394	3.275932	2.9237087	3.5395634	5.1352421	4.9805147	5.216961	1.736546	3.509626	3.75465	2.7191526	3.959592	2.5011047	3.7270401	4.752914	4.018218	3.284271	2.5672858	4.497282	2.9121047	2.766451	3.863708	2.839036	4.186203	3.3509252	2.5631481
KRT14	0.7821627	0.6682079	6.0311712	2.474434	10.966173	3.679526	6.294521	1.491561	0.6482308	1.686856	9.7310713	7.780838	2.64259	0.7073206	9.20933	5.286563	2.0186231	1.4522116	2.145347	1.190366	5.5413799	10.364147	10.89213	6.027109	2.397326	6.9720555	2.6090299	0.4550194	3.0636698	3.939174	2.71558	9.438134	1.120285	0.6725708	9.0441105	1.8742263	4.1464731	2.30912	10.099095	5.329305	0.4998845	8.608333	2.7764443	6.357784	7.280818	2.38684	4.021053	3.3661307	2.5584498
RUSC2	2.5356997	2.9076347	2.5230087	3.090009	2.658416	2.356859	3.694253	3.767147	3.3541499	4.257713	3.1969611	4.134895	3.375849	2.6340507	3.591098	3.552731	2.1366893	3.9779928	3.878911	2.742365	4.1812899	3.059185	2.82103	3.490443	4.320007	2.7286421	2.1138412	3.9739039	3.4158535	3.430525	2.299164	3.199077	2.667032	2.8792746	2.5508685	3.7036136	3.7047565	2.481306	3.59989	2.859553	4.1846685	3.364647	3.3580538	2.938441	3.603821	3.491303	2.960107	4.0092957	2.1283526
ECE1	3.6503157	4.0560448	4.1273069	4.434726	4.795028	3.982716	4.397112	4.098371	4.4397453	4.176132	4.7200549	4.697179	3.7154	3.8117858	4.935895	4.113049	3.358578	4.9864473	4.079179	3.867494	5.0272722	4.735348	4.262794	4.068795	4.90482	4.8932148	3.5851665	5.3346916	5.2317338	5.50234	4.561651	3.996356	5.008159	3.7941831	4.5519182	4.1085732	4.6059009	4.090317	3.984205	4.189612	4.5004134	5.270314	3.9730037	4.177875	3.766854	4.669294	4.152552	4.4677817	3.1208723
PLEKHG2	2.9311578	2.7321061	3.0765707	2.116527	2.974899	2.917534	2.6363	4.602244	3.4957274	3.233997	3.1870052	3.784324	2.488869	2.5472415	3.257409	2.581637	2.2387911	3.0069772	3.467131	2.805768	3.8449574	3.555311	3.206087	2.862127	3.491713	3.2355708	3.2917402	4.3234839	2.0074656	3.270145	3.145448	3.742507	3.606841	2.8741399	2.8452148	2.3704819	3.3248256	3.29228	3.038336	3.672479	2.9520179	4.247202	3.1011215	2.45854	4.024435	2.61111	2.616364	3.5014968	1.7394858
SPAG5	2.1147618	4.0409404	4.971575	4.860812	4.444528	6.332752	4.640845	5.853888	4.7916787	5.220471	4.7591267	3.684487	4.81775	3.0065746	4.995348	4.536476	4.107747	4.3967163	4.771831	4.936412	4.5047675	3.933072	4.219095	4.010889	4.192367	3.319353	4.2803608	4.8885857	5.9658626	5.781933	2.616049	3.978566	4.910301	4.0106083	4.3989898	3.1515991	4.2612014	4.563063	4.484025	3.844705	3.6604496	5.071009	3.2221605	4.679538	4.964563	3.842713	4.732942	3.7844483	3.3311417
RECK	2.0763651	2.4446354	2.6435413	2.118975	1.511968	2.2044	2.668901	3.049889	2.0170433	2.999954	2.9965836	3.78409	2.515258	1.5602838	2.537815	2.814808	2.3199426	3.363745	2.846855	2.412962	2.9715533	2.359744	2.662892	2.613824	3.388562	2.1237997	1.9875816	2.9093819	1.6264612	2.450122	1.993184	2.221771	2.297594	2.067975	2.0478133	1.8751666	2.2175367	1.854277	2.209521	2.052184	2.6089664	2.09705	2.6876391	2.409382	3.224811	1.59468	2.040297	3.1970779	1.6871964
SQLE	4.5979774	4.0549636	4.8498248	4.260429	6.025013	5.195002	6.36896	4.753939	4.1580278	4.645138	3.7959246	4.198811	3.378638	2.7689631	4.467307	4.013539	2.9474906	4.7812545	4.691794	3.97212	3.73521	4.616	3.448641	4.519846	4.729288	3.7667738	4.9150243	3.0964429	5.6693844	5.63082	5.526215	5.369291	4.020523	3.9807277	4.0140928	1.3156247	4.4854703	4.746625	5.167187	5.109378	5.7263076	4.719045	3.7674465	6.377284	4.377	4.660331	3.622582	3.4178374	3.9943884
LZTS1	2.0783905	1.9111548	3.1427444	2.436564	1.553444	2.511291	2.715046	2.915124	1.8481567	4.295335	3.3047227	3.6788	2.256331	1.727379	2.26387	3.024294	1.4957044	2.7472221	2.804298	2.35747	3.23955	2.44103	1.895927	3.525613	3.795874	1.5910115	2.2285829	2.5118928	2.8286405	1.813333	2.400825	1.839618	2.300041	3.1941679	2.2533331	2.2531368	2.3595268	2.366372	1.606195	3.072015	2.9927599	2.617282	2.9694172	2.462385	3.205891	2.147546	2.047595	3.2015922	1.5171771
LDHA	6.390944	6.2407779	4.9376105	6.78254	8.378112	7.020911	6.936971	6.756975	7.2996173	6.500589	7.7295563	6.974358	6.717047	6.3521196	7.339571	6.430165	4.4442486	6.5217912	6.549986	7.237144	7.7773068	7.619031	8.680695	6.374044	6.469243	7.8834869	4.6337704	8.3879764	6.3607516	7.945288	4.976394	8.043835	6.938887	5.5009248	6.8594091	6.6491304	6.7612698	6.941104	8.673534	6.168827	6.9833202	7.561085	6.506682	6.725243	6.767585	7.050514	6.218677	7.5177363	6.3738381
SGCB	2.4196304	2.8833793	3.2579464	3.372248	2.756443	2.049547	3.824429	3.705233	4.3245858	3.434132	4.1311538	4.501429	2.798603	2.5420825	3.685201	3.361149	2.6781117	4.0484678	3.419846	3.202047	4.8263997	3.623	4.10227	3.216584	4.190171	3.4512446	2.0735409	4.652296	4.1210747	3.260334	2.902842	3.571822	3.398122	2.8757489	3.7821327	2.7365597	3.0949199	2.671971	3.700598	2.80807	3.7175981	3.344534	3.6739075	2.86916	3.413408	3.117048	3.410154	3.842988	3.1612779
TNFRSF12A	3.4157355	4.8052724	4.0572849	5.424327	5.758449	5.568612	5.566015	4.575523	5.3735588	6.478334	6.8218199	5.151249	4.309523	3.8229497	6.191941	5.099508	3.3874074	5.5292424	6.15749	5.551628	7.4886477	5.471032	6.790637	5.06971	5.374069	6.3927909	4.5057402	7.927024	1.9381962	4.723709	5.271746	6.203586	4.507794	5.79062	5.5311982	5.6390657	5.8451798	4.946923	6.722153	5.260755	6.3610067	6.163035	6.1199792	6.20296	6.857043	5.247902	4.111568	6.8028981	4.6119297
CDC42EP5	8.5217253	6.5042025	2.9130064	3.827294	5.984183	5.678634	5.196333	4.258467	6.5872634	4.00714	5.7575887	5.925469	7.657963	7.198977	5.321781	7.44853	3.1863541	3.8687769	5.837455	5.90085	4.5395769	7.236851	5.547429	7.279071	5.544357	8.2847221	4.6067488	6.2798656	2.1055923	3.092837	7.023243	7.301887	7.825629	8.095527	5.2684726	3.9767093	3.2315376	6.392881	2.963509	6.64638	4.6406399	7.392145	7.0386862	4.753938	8.163667	5.543285	6.546084	6.7689826	8.6782657
FCGR3B	1.7261418	2.5660135	1.8477043	4.21841	1.57196	2.458342	2.030985	2.22878	1.9821525	3.276433	1.9623598	4.352093	4.106828	1.8017279	2.195635	1.886526	1.526457	1.7156913	1.735765	3.183943	1.6722359	2.206343	3.35252	2.912302	2.170433	1.7874448	1.5589749	1.5442513	1.6926549	1.650557	2.018013	2.066935	2.376297	1.7686378	4.9085323	1.6386767	1.9026662	1.813938	3.552553	2.725311	1.6799456	4.693898	1.9215762	2.295206	2.24316	1.743323	2.543924	1.7671079	1.7699032
CSE1L	4.7697498	5.5912345	5.3085539	6.129738	6.177289	6.85261	6.485276	6.654059	6.1087153	6.312595	5.9037911	5.831882	5.097118	5.0287434	6.737236	5.519015	4.6951181	6.0173805	5.123024	5.726638	5.6647846	6.586704	5.749785	5.427693	5.708092	5.6418113	5.4424445	5.8023728	7.0503059	6.832833	5.603133	5.93019	6.00248	5.5185391	5.6705471	4.409542	6.7465911	5.774763	6.321476	5.181577	4.9598049	6.416698	5.754229	6.018422	5.422781	5.882072	5.080272	6.4837502	4.6662119
ADAMTS6	1.5403104	1.8148018	2.019794	1.617517	1.76577	1.693815	2.079028	1.894351	1.6710745	1.896217	2.1482187	2.739629	1.745781	1.4214817	1.973787	1.914351	1.5485342	2.0387935	2.214399	2.369239	3.1587226	2.102555	2.363292	2.000945	2.884567	1.9020526	1.6778468	1.7114913	1.62012	1.627931	1.838194	1.618027	2.846104	1.6009679	1.7515074	1.4850343	2.3198456	1.76853	1.875172	1.861336	2.387753	1.58521	1.9965773	1.806313	2.351173	3.370117	1.906957	2.101254	1.4679068
INSIG1	3.5627254	3.4364537	4.5523233	5.02013	4.985441	5.175303	4.320679	5.804444	5.0682816	4.992924	3.5245046	4.103293	4.640365	2.2854154	3.760254	5.737263	3.0148317	6.1492824	4.917513	5.241129	3.7623849	2.65755	3.648382	5.035774	4.106873	3.4603152	4.4754609	3.2853653	5.5194286	4.013879	4.357921	4.204809	4.81534	5.4564158	3.1496838	2.8151697	3.7303655	4.140336	3.513063	6.205634	5.8228548	4.330067	4.0909059	5.419236	4.270896	4.230587	2.2567	4.374333	3.0599259
PECAM1	3.8402313	4.1147884	5.1137156	3.763568	2.302612	4.307882	4.785477	4.488582	3.7997344	5.711523	4.6551612	6.327595	4.446543	3.5867961	3.928551	4.874691	2.9220566	4.642728	4.60187	4.760098	5.4303404	4.384929	3.815442	4.893356	5.301728	3.8313589	3.4289046	2.9033261	4.0375475	3.393528	3.855124	3.207526	4.567283	4.7055843	5.1153192	5.0958523	4.7135129	3.569493	3.064234	4.625518	4.6740781	3.893793	4.5350356	5.101413	4.506899	3.60024	4.660983	5.1996759	3.7376884
WDR62	1.3847653	2.4597174	1.998777	2.998827	2.969057	2.766328	3.298918	3.732596	3.2335221	3.268787	3.3666378	2.793135	3.469631	1.7400943	3.230417	2.354968	1.8285865	3.4723099	2.940116	2.415309	3.6865562	3.630912	2.559021	2.37131	3.144525	2.6082482	2.333402	3.7258554	4.3887991	2.682581	1.605652	2.282231	3.070991	2.7185389	2.9493272	2.1406913	2.8485714	3.194838	2.641831	2.285506	2.0828577	3.489697	1.7248065	2.464838	3.103568	3.478719	2.870469	3.0236419	1.8072952
SBNO2	4.8767117	5.581723	4.4428197	4.342887	4.411819	5.160518	4.725876	5.160972	5.5168342	4.714854	5.0413928	4.714648	5.868825	3.4512835	5.408976	4.856111	2.823663	5.661402	5.139403	4.095003	5.1198647	4.67606	5.661894	5.395495	4.972601	5.7232375	4.8945306	5.0823182	5.4313562	5.245788	4.086407	4.517105	4.981938	3.9949438	5.8157119	4.6913522	4.7393473	5.381202	5.429939	4.579932	4.6583766	5.477396	4.4399426	4.71411	5.924128	5.424585	5.326816	4.2560091	4.715346
SAC3D1	3.157927	3.817372	3.0273521	4.665944	5.146506	4.320405	5.571862	4.870946	5.213672	5.33541	6.0160938	4.333032	4.539843	4.6132645	4.54869	4.406763	3.5342898	5.0017947	4.757529	4.21187	5.2563759	6.804104	4.583047	4.04679	4.23233	3.9869794	4.4798273	6.2631284	5.1941464	5.224562	4.248687	4.986607	4.588639	4.1967659	4.699398	4.1899527	4.6239339	4.789773	4.028148	3.989994	5.284044	5.264501	3.723542	4.61408	4.793739	5.108394	4.915534	6.7835682	4.0089385
DNAJB4	2.4540196	3.2033984	3.1167873	3.155894	5.448734	3.165638	2.883231	3.249612	4.0201137	3.505181	3.1766067	4.679958	3.133392	2.3264407	3.908094	3.759368	2.2797611	3.9213712	3.63879	3.836214	4.153015	3.267983	3.887141	3.085837	4.071894	3.7866477	2.7503664	3.3569921	3.0536879	2.891116	2.750345	2.947556	3.138487	2.8732478	3.6460453	3.0673775	3.5433413	2.948	3.848167	3.139574	3.2777149	3.435642	3.6052258	2.865005	4.249762	3.54383	2.589048	3.419611	2.9857044
BDKRB1	1.1982615	2.4254188	1.4132057	2.54294	2.843013	1.707742	2.874966	1.858713	2.0571052	1.523702	1.9995418	3.973191	3.392572	1.3417908	2.999626	2.090653	1.3743414	1.2730872	2.046401	2.858759	2.1360346	2.384239	2.552849	1.968768	2.601221	1.6411093	1.4656312	1.833171	2.4196321	1.33561	2.085341	1.673138	2.215672	2.1145249	1.3487247	1.3269249	1.6126157	1.338129	3.684399	1.823889	2.3454285	2.356914	1.4270389	1.993641	2.377856	1.503785	1.817877	3.164494	2.1305362
SVIL	3.9001179	3.5815301	4.6260499	3.597954	4.928544	4.630483	5.416594	4.180843	4.9875774	4.55363	4.5746159	5.364452	4.663287	2.7368533	4.643332	4.589307	2.5043873	5.4266742	4.18938	4.828843	5.0284042	3.74573	4.532748	5.037318	5.173014	4.3443599	5.2721162	2.3551688	1.9066182	4.818939	4.286516	3.665121	4.640814	3.4627071	3.8290288	4.1784542	3.6373568	3.821257	4.683027	4.370799	4.7913028	5.380951	4.6112494	3.651029	5.051285	5.468725	2.942354	2.6274343	3.4968758
POLD1	3.1771188	4.3958675	2.8974658	4.13857	4.493243	4.198427	4.695461	5.025242	4.8685999	4.485033	4.9302845	3.933806	4.788764	3.5422719	4.594201	4.00768	2.5400351	4.2668648	4.045556	3.280254	4.9124131	5.223256	4.637852	3.751002	4.149156	4.1449571	3.7588315	5.0801615	5.618198	4.771505	2.989835	4.800201	4.86312	4.5051005	4.1637642	3.3228973	4.5850239	4.684687	4.573837	3.934488	3.5974558	4.630712	3.6076145	4.221201	4.461359	4.778172	4.296037	4.7970821	3.7276157
ITGB5	3.2722992	4.1978286	5.0701929	5.161899	4.843535	4.240113	5.334017	4.987299	3.3892297	4.844874	5.4653149	5.522303	4.762507	3.9615792	4.752663	5.006125	2.4493082	5.6913962	5.313562	4.679008	5.9958266	5.233167	4.326834	5.134059	5.70767	4.8918208	4.6919435	4.7713911	4.4492296	6.095009	2.407283	5.443511	5.770307	3.4545265	5.6499637	5.3181815	5.6951687	4.470012	4.730934	5.181995	5.1541406	6.619012	5.0203295	5.080462	5.982242	6.529419	4.651729	5.891755	4.7603442
PODNL1	1.6203599	2.7870662	1.80948	2.265286	3.628404	2.574476	2.787228	2.290881	1.8768196	2.087147	3.4509008	4.226636	2.454068	2.0748935	2.991754	3.374558	1.6753957	3.3644795	4.467878	2.43879	3.6488342	4.094885	2.56244	3.287445	4.20562	2.3349929	2.5250617	3.4133129	1.5760079	2.618365	2.037783	3.188856	2.367143	1.928099	3.3372146	1.6894072	2.2087057	2.108783	1.906345	2.784116	3.1960125	3.225628	3.2419875	2.492972	3.995885	2.238839	3.303241	5.4818846	1.8297368
PLSCR4	1.3493595	3.3155352	2.5811608	2.179781	2.609739	1.871185	3.491736	3.835886	2.2889085	2.942073	3.2749874	5.263729	3.830226	1.6776434	4.850986	3.454892	1.8606827	4.661189	2.778543	3.77965	4.4106924	1.817977	4.297111	3.864263	4.818333	3.18483	1.9011295	1.995615	3.6166041	1.994146	2.080666	1.6786	2.187961	2.5494652	3.9329618	1.5706747	3.3209129	1.798917	4.155485	2.692936	3.9234954	2.389383	3.4263141	1.754986	2.649206	3.376061	4.125388	3.1011547	1.4057501
ASF1B	1.4116328	4.1171444	3.6826694	4.832843	4.961134	4.685119	4.942088	5.318717	5.9251532	4.751585	5.2751445	3.444376	5.837766	3.7687951	6.053556	4.565063	2.7906355	5.3859462	4.712329	4.334698	4.7805277	4.257706	4.156727	4.228596	4.510187	3.4247094	3.8702889	4.958176	5.9878025	5.418919	2.624612	4.350921	4.959509	4.3799614	4.796225	3.7060531	4.5023956	4.999583	3.460921	2.984629	4.0762481	4.705838	3.4103836	3.878158	5.189234	5.490936	4.660319	4.0574429	3.7324978
MAPKAPK2	4.7117982	4.8153368	3.6616103	4.99658	5.297888	4.941964	5.278707	5.044772	5.167231	4.865436	5.4531095	5.299898	4.968114	4.8664067	4.919997	4.987449	3.3909864	5.3741111	4.842027	4.748961	5.4299376	5.525296	4.766107	5.087786	5.337407	5.0671956	4.905388	5.3713248	6.2189202	5.09249	4.551859	4.802181	5.593916	4.9915654	5.5613006	4.676398	5.0528011	4.771741	4.937341	4.699503	4.2097759	5.616795	4.8428512	4.565066	5.456422	4.382014	4.904968	5.0111668	4.9155926
AQP3	5.7360665	5.9533329	1.8809347	8.69654	6.996681	6.023896	4.934031	4.798707	5.4780569	1.666013	3.2586177	6.309449	6.938012	9.111621	8.516721	7.004209	6.8919949	4.2848231	3.847209	4.904412	3.6884928	8.451228	6.390669	1.480374	3.915784	9.2716977	4.2712491	3.9095441	1.6880429	8.313932	5.825092	7.54078	8.441494	6.9970312	8.4442558	6.8118517	9.3825685	7.657884	7.19002	5.753144	5.7552837	5.123836	5.0977644	4.231158	6.812912	2.988783	7.727302	1.9193824	7.3675573
DHCR24	2.5451528	3.5794267	7.5068776	6.92313	7.008316	5.885839	6.138372	6.102557	6.91052	6.126498	6.9424391	5.577077	6.706937	3.0027139	6.809283	6.410686	1.8088662	7.1093301	5.720392	7.336836	5.1806709	6.010707	5.028877	4.076425	5.740873	4.7158792	5.9453344	4.1324524	6.6910653	6.015367	5.289935	5.970751	6.400627	6.3879652	7.2569532	4.526619	6.2532424	5.300188	6.337554	4.991249	6.1606467	6.719073	5.8090629	5.938367	5.255878	7.635938	7.275306	3.1517423	4.4835241
PROK2	1.3700163	2.5776806	1.4192152	1.411349	1.370016	1.752749	1.370016	2.073177	1.5047351	2.588726	1.4266109	2.96842	1.623072	1.4095827	1.428243	1.434439	1.4148544	1.4408812	1.505879	2.001647	1.3700163	1.370016	2.05305	2.388844	1.690984	1.3700163	1.3700163	1.5306641	1.4416618	1.418578	1.707762	1.370016	1.554228	1.3700163	1.3700163	1.4208701	1.5448427	1.370016	1.532071	2.31022	1.4725215	2.332816	1.4836604	1.7884	1.444757	1.429058	1.370016	1.4353439	1.3700163
NOTCH2	2.6292867	3.4033418	4.5383438	3.680449	4.391425	3.658783	3.910834	3.704854	5.0826854	4.006944	3.3591056	4.082721	5.365729	2.4097756	4.456311	3.979348	1.8150406	5.3855103	2.938851	4.819298	4.3457219	3.486685	3.629146	4.032272	3.978633	4.4770254	4.1407228	3.6797232	4.0616253	4.672044	2.728669	3.1637	3.675985	3.2942663	3.892677	2.7228126	4.2226464	3.167879	4.369573	3.279249	3.4914368	4.077563	3.8083624	3.444998	3.958225	3.300872	3.753964	3.1751691	3.4826647
AIG1	3.7823165	3.0855666	3.9160171	4.510058	4.143043	4.789532	3.801738	4.162419	4.5846762	2.197649	4.2075992	3.318715	4.148127	5.1817741	3.781908	3.800045	2.7190695	4.4068083	4.23361	4.402571	4.9446501	4.317453	4.245671	4.276508	3.965435	5.0783515	4.8398743	3.228457	3.9614144	4.173162	3.539869	5.023387	4.829252	5.7442236	5.7503466	4.5480139	5.2337776	4.307769	4.18901	4.276872	3.2830308	4.41198	4.4721094	2.857541	4.355085	3.594891	3.744525	3.3671854	5.6854133
MN1	1.4560746	1.6873562	1.6047054	1.554996	4.818495	1.842363	2.458046	1.902775	1.4914075	2.62095	3.0807009	3.597831	1.986221	1.4049737	3.461742	2.373813	1.4127949	3.0582312	1.892318	2.167692	3.0125187	3.057726	1.516931	3.160805	3.442744	1.5776222	1.4590271	2.7169978	1.3375458	1.416516	1.899796	1.788079	1.598526	1.6870487	1.7242873	1.4193906	1.725391	1.311233	4.725875	1.920839	2.4226555	3.321104	3.1256864	1.739287	2.711627	1.676876	1.600074	2.9469837	1.4674619
RASSF6	4.5428235	3.7357509	3.8252858	4.685115	2.651719	4.497711	2.484893	1.678997	5.2079728	4.159267	2.7957467	3.21696	2.820967	3.5788324	4.163127	4.35128	3.1381538	2.9878708	1.235229	5.606266	2.3289622	1.811765	2.112307	3.004102	2.583684	5.3379284	3.063672	1.5082623	3.4697095	2.380546	4.70802	1.879086	4.238015	4.011082	4.5902682	3.0439569	4.612543	3.621343	3.468192	2.500954	1.7154193	2.990435	5.4381411	2.026014	4.163617	1.585812	3.935611	0.9796534	4.6443774
VRK1	3.3274676	4.5551035	3.9825379	5.092496	4.518059	4.851101	5.888132	5.008305	4.8796873	5.756148	5.0904164	4.293597	3.458173	3.5590603	5.166714	3.530315	3.5180555	4.2959222	3.888782	4.34433	4.4984269	5.329874	4.990212	4.058009	4.935494	3.8089302	4.5682445	4.7817655	5.4018316	5.157077	3.356932	4.793503	4.582907	3.9465614	4.1283156	2.9098621	4.0087783	5.369649	4.641788	3.648117	4.2030897	4.389947	3.6282674	4.746287	4.296325	4.308291	3.04053	3.5736054	3.8785577
TRIB3	1.7988454	3.5719958	4.1296685	4.130452	4.895468	4.261462	5.294294	4.161073	4.0910501	5.746118	4.8282168	3.571984	2.822985	2.6624137	4.70081	2.595741	1.3850645	5.0418035	4.572193	4.916249	4.9805102	4.638158	3.690922	5.294377	4.623575	3.1878778	5.4805228	3.7132209	4.289728	5.669388	2.465399	4.123778	3.590984	6.1554893	4.3844006	2.1763179	3.9937761	2.863277	4.627081	4.761131	4.3050636	4.751256	5.4275088	6.00289	3.341288	5.788704	3.924128	4.7991053	1.8281422
FOLR2	1.9462835	3.7838519	2.8251357	1.624352	2.355102	2.508681	3.509253	3.226744	3.4581597	3.21392	4.9718876	5.816333	3.939423	2.1448724	2.656541	4.574845	1.9338806	5.1046393	3.481101	3.108029	4.4351764	2.970495	3.68293	4.122662	3.831204	2.8652144	3.0973246	2.6856139	4.0816902	3.751406	3.154166	2.875636	4.291865	2.9863897	3.6833587	2.5475232	2.9114064	2.663072	3.132042	2.888259	3.1879868	2.859232	3.1465434	3.371869	4.379477	1.775433	3.894551	6.6347259	1.0963054
CERK	1.9282411	3.1377184	3.0581735	2.19591	4.758235	2.411994	3.585719	3.569911	3.3976804	4.11448	3.9984853	5.094255	3.392161	3.137925	3.918582	3.488747	2.0641559	3.3792441	2.543072	3.825506	4.2792495	4.58576	3.039352	3.263963	3.895623	2.861881	3.0296796	6.2774734	5.2283373	4.941554	2.354301	3.909226	4.573341	3.0691047	3.7222156	2.3270132	3.339201	2.17538	3.031779	3.387604	3.9288559	5.164113	3.7616172	3.185936	3.36003	3.827576	3.133622	3.8859583	2.2340457
ESPL1	1.7313724	2.8702053	2.7853464	3.904869	3.756755	4.570128	4.806421	4.002524	4.2332283	3.929619	3.5434348	2.654529	3.808484	1.8872289	3.992472	3.008762	2.3764668	4.4468768	3.624687	3.145408	2.9810816	2.951433	2.851586	3.709749	3.867807	2.5316849	3.4724568	3.6261863	4.4881583	4.810995	2.549056	3.504391	3.925226	2.7043652	3.3713575	2.5303671	3.3729952	4.209286	3.537422	3.017121	2.1042943	4.525374	2.2733588	3.917129	3.371604	3.080709	3.498948	2.2758373	2.8028536
CENPM	1.4087334	3.7538299	3.6777839	4.24613	3.881561	3.552605	4.642557	4.121689	3.9667075	5.727278	4.7334711	3.691739	4.046213	4.0889608	5.581376	4.771321	3.0577874	4.3792684	3.623676	4.284414	3.8109368	4.574766	3.94101	3.422381	3.978256	2.885209	3.7901504	5.3740827	5.3133142	4.546395	2.912871	4.388169	4.67315	4.4209198	4.1800426	3.638086	4.1040027	4.416188	3.620199	2.817387	3.5201704	5.066797	2.8668571	4.335436	4.613214	3.816824	3.64752	4.5720611	3.2904688
POLA2	2.0348885	3.4994192	3.1504038	3.823178	4.237005	4.066179	4.765235	4.208623	4.4160729	4.85366	4.8366944	3.493563	3.607057	3.3055765	4.854657	3.245696	2.1769275	4.1146867	3.561855	3.704709	4.6659769	4.583307	3.579702	3.576898	3.508516	3.5979894	3.6132071	4.7324335	4.9898265	4.060815	3.215851	3.900803	3.659516	4.0625831	3.8414436	2.8212897	3.5559008	4.046911	3.569888	3.115851	3.0211402	3.598137	3.13009	3.483277	3.825932	3.346451	3.450613	4.3264834	3.2645544
EREG	1.2404075	4.5245197	1.3128539	2.434063	3.110991	2.344105	1.324925	1.468378	2.1760691	2.774396	2.8076425	4.399573	1.278892	1.1999833	3.517332	3.826317	1.7234531	2.2016397	1.283324	1.538894	5.4605774	3.897079	5.482068	1.583899	1.350451	3.0200783	3.6912119	1.2137297	1.2732435	2.252114	2.670567	4.102905	1.298984	1.7886985	1.9348101	3.7119423	1.6735422	1.734938	4.37105	3.348621	1.222325	1.913719	1.1923462	2.006739	1.547728	4.410114	1.665189	1.807054	1.2803726
CAPNS2	5.9636608	3.0151931	1.0902918	7.396744	6.505976	5.886045	5.221837	2.453753	3.7364127	1.085998	1.4428937	4.647973	2.36946	7.7632734	6.878412	7.088698	4.959051	1.1575528	1.21724	5.675791	0.8470192	5.665428	1.634686	6.059438	6.172979	6.4901227	4.2202832	2.8127396	1.0897699	5.801637	5.139566	6.409348	4.946537	5.3330831	7.0973626	1.2681886	6.5240615	4.841824	5.391426	3.335262	0.9102894	6.825931	6.01266	1.167942	6.894011	1.418939	4.404233	0.9261241	7.0546249
PTX3	1.7865392	1.7739315	1.6626391	4.433178	1.584792	3.883865	4.188859	2.637325	2.1248914	2.343387	4.8045005	4.370997	2.099047	1.2653263	1.546489	2.210393	2.0509128	2.397781	1.725509	2.038235	3.2987921	2.860879	1.518443	2.92892	3.438016	2.3007399	1.3124176	2.371248	2.4384511	3.320297	1.968917	1.191147	1.263704	1.4910651	1.2630144	2.9246056	2.0802917	1.549954	1.413524	1.407116	2.2992615	2.042789	1.6504816	1.551126	1.665047	2.405469	2.056398	4.6161803	1.8035484
CBX2	1.1921242	3.4445226	3.1168426	3.447366	4.080063	3.312157	3.049655	5.50761	4.3100791	2.923554	2.6498535	3.292023	2.208418	1.5241738	2.356008	2.648334	2.8396619	2.8532226	2.284809	3.088634	3.196606	3.299565	1.916198	2.669639	3.673309	2.4551482	5.0850709	4.0969419	5.4301988	6.130533	1.147365	3.4475	4.193418	3.1870359	3.3931297	0.943793	2.6763138	2.807351	3.252427	3.792186	2.2707862	4.762391	2.9461089	2.72987	2.375297	2.405941	3.914246	1.7029647	2.2651894
MME	1.456618	1.7632224	1.4820957	3.713381	1.083755	4.516462	1.654735	3.898916	4.4903721	1.984277	1.5139341	4.002344	4.631078	0.7077955	2.928937	2.42493	1.4892188	2.997028	2.864776	3.696363	3.4820814	1.415172	2.470314	2.42673	3.42436	4.1361367	3.0803568	1.7643583	0.7932364	2.48971	2.684431	4.016601	2.797611	5.6984033	2.1933253	1.4259715	4.038885	1.344151	1.802961	5.152884	1.2799509	3.562334	4.6037654	3.76749	3.18597	2.153296	6.364711	3.288503	0.7473548
GTSE1	1.8641367	3.5127718	3.89975	3.890607	4.308722	4.401134	4.572045	4.279316	4.2556135	4.51407	3.9165247	3.266906	3.92399	2.7859238	4.746426	3.600805	2.3128345	3.6723188	3.845337	3.813661	3.9738784	3.19753	3.817781	3.359998	3.729497	3.3150686	3.9216406	4.5256241	4.727692	5.086181	2.42803	3.547944	4.44273	2.9793519	4.3807605	3.4341313	3.8788725	4.567106	4.006113	3.162032	2.7096546	4.916691	2.8734711	4.255245	4.023159	4.082302	3.533184	2.9581785	3.1140613
MCM4	4.2301647	4.7874737	3.9225855	4.890064	5.442674	5.706869	5.907755	5.89992	5.8197771	6.230011	5.1654896	4.744049	5.326775	4.0035823	6.332051	4.862552	3.5300436	5.5442502	4.434743	4.975083	5.6777211	5.469317	4.930812	5.225232	4.444351	4.7179271	4.0846228	4.8161202	7.5199809	6.037171	3.424558	5.337654	6.113785	5.1063217	5.416923	4.0597204	5.5413995	5.290178	5.073378	4.282293	4.2918897	4.654648	4.0935784	5.569467	4.999172	6.280407	4.806497	4.1392207	4.8388985
EZH2	3.0095421	2.9346693	3.831903	3.948129	3.892766	3.833026	4.447938	5.100951	5.7486653	4.167164	3.7424963	3.514884	4.315471	2.8063796	4.70076	3.4817	1.907957	5.032785	4.127992	4.242141	4.1664133	4.499761	4.341575	4.281978	4.12549	3.1279376	4.0480451	5.2553161	5.3983057	4.655075	2.584443	3.675677	4.407185	2.9482695	3.9608161	2.6462331	4.1351073	4.353317	4.141365	3.897604	3.0879447	4.098505	2.8109369	3.579111	4.483418	4.844237	4.335214	3.7772141	3.2701983
ARSB	2.2181268	2.1617069	2.6156916	2.757479	2.286772	2.807822	3.262207	3.011	2.9043415	3.160299	2.8818933	3.490727	2.233997	1.5394552	3.011832	2.966487	1.7834319	3.568535	2.785242	2.430661	2.8809581	1.886232	2.557499	3.333849	3.352107	2.4689693	2.5265067	2.8979818	2.9615857	3.047453	2.103539	2.310147	2.863666	2.1211456	2.8534654	2.1767998	3.0155862	2.25233	2.390659	2.547811	2.4248163	2.458547	2.7856854	3.323268	2.678229	2.029004	2.437826	2.844282	2.2442444
DSN1	2.5469434	3.9731408	4.0694445	4.819265	4.197763	4.657546	5.154129	5.225261	5.6226414	5.038036	4.5443556	4.521557	5.020675	3.209418	5.515448	3.983523	3.1092869	5.5106874	4.432319	5.163823	4.7536451	5.201895	3.875334	3.897007	4.434563	3.4635463	4.1070056	4.8341535	5.3004319	4.923646	3.396099	4.063768	4.92577	4.6273374	4.1495689	3.142	4.79471	4.118431	4.590646	3.373519	3.7161827	4.089503	3.6741106	4.587622	4.616648	3.782587	4.130221	4.9327734	3.5043356
FDPS	4.3355123	4.6279918	4.3746445	5.618897	5.975324	5.626201	5.986477	5.420942	5.2454174	4.932208	5.1278847	4.99332	5.746749	4.7697802	5.215868	4.654931	3.5513839	6.3079219	4.666652	4.907212	5.5534822	5.683786	4.945808	4.994886	5.003664	4.7290514	5.3531016	5.7999199	6.4238236	6.478201	4.334298	5.212039	5.599863	4.7722877	5.6808693	5.1048536	5.2535541	5.944099	5.050598	5.045371	4.5970547	4.989907	4.652066	4.783181	5.599728	4.129768	5.141413	4.6764316	4.4499145
RAP1GAP	5.2142916	4.1182623	4.9115821	4.510674	4.577474	5.55635	5.124739	5.309945	4.1516344	3.730093	2.122936	2.670527	3.292494	4.6071028	3.118288	4.624575	5.3846843	5.6355595	3.847005	3.425045	2.5261939	3.594298	1.544341	6.842617	3.158216	3.2124668	5.9585057	3.5131697	3.6299399	5.736977	5.764703	4.393452	4.245685	3.5289878	2.9849407	3.5989067	4.1454049	4.546937	3.351291	5.496864	4.3104892	5.518828	2.9842189	5.962116	3.887945	4.697311	4.063515	1.595285	3.3969083
CTSE	5.8464097	8.0824423	1.9648313	4.381208	1.222512	2.809405	2.367545	4.223315	3.3109318	1.514032	1.5467817	1.894503	2.19287	3.6562299	2.724853	5.380295	2.1933225	2.0140656	2.637547	2.046872	5.85794	2.133507	1.19991	2.470712	3.298315	6.3241161	3.3390728	2.6387034	3.3042814	1.360332	4.011411	2.47662	8.711659	2.7525539	4.1390248	4.7324184	3.3070322	3.373995	1.954535	2.067651	2.4199314	2.322125	4.8289676	1.582473	5.354934	3.176403	1.804453	1.8337734	3.5247509
PCNA	5.0372562	5.7373381	5.5328969	6.369526	6.397233	6.217428	7.236301	6.927997	7.2918059	6.94422	6.8008258	5.587245	6.694113	5.6485887	7.76177	6.317007	4.9234416	6.853772	5.705215	6.675207	6.7430367	7.260863	6.487116	6.010925	6.324288	6.1901569	6.1094378	6.8045944	7.5704626	6.575368	5.390542	7.274794	7.194857	6.5769054	6.5372939	4.984152	6.4594201	6.709303	6.738378	5.767507	5.4091895	6.528003	5.6901206	6.599135	6.842542	6.150669	5.85358	6.1080242	5.8061291
TMPO	3.6244591	3.8224327	4.6647424	4.62884	4.418601	4.844466	4.962539	5.175836	5.2340655	4.745946	4.3328843	4.082363	3.977391	3.0910093	5.30478	4.176882	2.9918938	4.9292074	3.954789	4.671211	4.0121169	4.062445	4.39728	4.304245	4.360643	3.9498757	4.1432898	4.692369	5.4358405	5.292017	3.680023	4.036894	4.766494	4.0255612	4.2920934	3.3097117	4.8136726	4.730809	4.068779	3.950687	3.3321725	4.48117	3.8483836	5.184732	4.61735	4.163433	4.267685	3.0171793	3.9035307
LAGE3	4.7919428	5.7207986	3.8884583	6.10048	4.788528	5.609993	5.07045	5.956415	5.7734685	5.735836	5.3416252	5.314339	4.949281	5.0372796	5.788539	5.221469	3.9406252	5.9593067	5.062809	5.410749	5.2607397	7.159163	5.318569	4.021146	5.969527	5.4458359	5.1409614	5.667854	6.2227235	5.590957	3.752512	5.35356	5.622387	5.6928011	5.7334083	5.1846841	5.5773101	5.019529	4.672703	4.812288	4.9646241	5.646231	5.1162937	4.837193	5.788011	5.985706	6.260139	6.7877003	4.8886742
RBPMS	4.4165896	4.0625375	4.6407501	3.382262	3.552971	3.010847	3.626775	4.109683	5.0033849	4.922374	3.4122986	4.714293	4.973454	4.4999201	4.476291	4.105143	2.6670162	4.6090719	4.677975	4.589606	4.7028413	2.951236	2.90199	4.065627	4.748719	4.9215277	4.342601	3.23091	2.6864628	3.773376	4.240731	3.107595	4.42723	5.118585	3.2180941	4.9287988	4.7196277	3.988935	1.738558	3.454533	4.6864908	3.985199	4.4800805	3.679743	4.441846	3.615163	2.414238	3.4032627	4.1858581
LSS	2.1402041	3.2694914	3.5572595	4.091263	4.935975	3.810501	3.966019	4.253991	5.0858817	3.301921	4.3660447	4.309378	4.623186	3.5450109	3.410627	3.826516	2.1543969	4.7447265	4.16362	3.909322	4.5729306	4.873927	3.64768	3.988536	4.163981	3.6341182	3.7651921	4.2966911	4.6142001	4.356542	3.140805	3.776716	3.711699	3.6314232	4.2829972	3.7769097	3.8586184	4.195716	3.495105	3.810417	3.2079596	4.557932	3.2725255	3.234037	3.257101	4.164956	2.90682	4.1146843	3.2750323
RTN3	4.3332021	4.4037123	5.1675242	5.344912	5.479204	5.71245	5.961048	5.572298	6.4860325	5.701386	5.0392528	5.11114	5.977144	4.704201	5.689831	5.687472	4.0188889	6.6476583	5.61592	5.869041	6.0642108	5.495959	4.57512	4.829165	4.759506	5.3206181	5.5735933	5.5610531	5.7933497	6.351975	4.914592	5.162927	5.302983	4.4439798	4.4970671	5.7475983	5.180746	4.880838	4.626807	5.285923	6.3191299	5.142431	5.1686357	5.131194	5.174582	6.163608	5.588017	5.0046465	5.3374016
EPHB6	5.4615983	3.860352	3.9810125	6.433726	3.425656	5.049251	4.814269	4.777661	4.1781249	2.680408	1.6525724	3.79419	3.55148	6.974631	4.738303	5.685953	4.2692933	3.8014773	2.098555	3.507803	6.291471	2.805232	1.609333	5.008291	5.982221	6.4334167	5.0265045	4.1729942	4.5805372	6.701497	4.800343	6.971218	7.491448	4.5990233	6.8157242	4.6748885	7.9770134	6.927916	0.925321	4.472573	5.8200157	7.411827	4.3094081	2.987874	5.434904	4.942387	5.453982	3.4420643	7.5333597
PDSS1	2.9732769	3.0402104	3.240604	3.756167	3.613198	4.072033	4.055139	4.21407	3.6715959	3.764936	3.583154	3.213966	3.00634	2.99314	3.528933	3.27314	2.3604524	2.433436	3.151948	3.549402	3.3357538	3.514034	3.855053	3.264704	3.977153	3.1615026	3.9244203	4.0631448	4.509079	4.582574	3.008822	3.877627	3.080656	3.2783529	3.3335692	3.2938851	3.4044372	4.27102	3.984319	2.799418	3.1848999	3.765513	2.7728319	4.180256	3.191932	3.993438	2.978982	2.6728131	3.3019897
WDR34	3.8975622	4.2995449	4.5383364	4.747461	4.928506	5.263652	5.732196	6.034076	6.8470457	5.981473	6.773292	4.23918	6.831933	5.3619806	6.026562	4.521887	4.3448406	5.5254199	5.234695	4.604252	6.659334	6.617249	5.081675	5.774883	5.302083	4.9708469	5.0203213	6.7518826	6.1279969	6.011243	4.737223	5.591704	4.976101	4.9759685	4.5235714	6.1658999	4.2700021	5.945764	5.260273	4.92988	5.3979351	5.927265	3.889881	5.60098	6.106463	5.899909	5.797162	6.8825083	3.7004411
TRIM37	3.1719902	2.840652	4.2877266	4.19623	3.499638	4.337528	4.124634	3.657822	4.3570402	3.843595	4.1313215	3.774158	4.513319	2.3796645	3.564823	4.785043	2.8028449	4.2700337	3.280294	4.650128	4.3981067	3.450369	3.403524	3.766516	3.694318	3.7099443	4.2366217	3.4387446	4.8581301	4.20283	2.919874	3.322418	4.511643	4.3363312	3.8759398	2.9270378	4.1445881	3.429507	3.501301	3.626474	3.3350942	3.90187	4.3126844	3.918112	3.931349	4.424938	3.658534	2.4426324	3.2150978
POPDC3	1.0886795	1.2158851	1.898523	1.533497	5.710932	2.048733	1.373918	4.220051	1.3706256	1.976619	2.3029385	3.114711	3.897597	1.1155216	1.576673	1.174641	2.5263674	2.731774	1.591694	3.009953	3.0797835	3.342621	3.50587	1.157062	1.604795	2.6858432	3.8075334	2.2590986	5.5351257	1.121638	1.138871	1.357181	1.190355	1.1333292	1.3684299	1.3957449	2.5674752	1.324592	3.858648	2.2513	1.3167825	1.695176	1.7240783	1.825851	1.519445	1.088679	1.328839	1.5664847	1.1743097
CACYBP	4.5873189	4.5816421	4.1488644	4.866281	5.021629	5.117104	5.4852	5.364551	5.0901771	5.644568	4.6659696	4.380707	4.709664	4.2687641	4.370711	4.959007	3.5216996	5.9869665	4.842971	4.82416	4.5345839	5.087982	5.214335	4.682143	5.347971	4.3310417	5.0082641	5.0776525	5.7029032	5.257739	4.256495	4.824602	5.161011	4.854824	4.7619974	4.0234484	4.8502229	5.001382	4.70371	4.714315	4.4524266	4.964542	4.7093781	4.93942	4.87948	4.398764	3.567337	4.1897344	4.4959014
SRD5A1	2.6191833	2.9860145	3.0474847	3.051547	5.054802	2.963653	3.746309	2.679219	3.9528822	2.692106	4.3243215	4.71432	3.137554	2.5426465	3.509169	2.895477	1.4669424	3.194	2.775296	3.61911	4.8226829	4.834187	4.136942	2.240773	2.553159	3.1102165	3.3367968	3.6809155	5.372072	4.469257	2.091869	3.194579	2.871859	2.6794098	4.4284615	1.6855002	3.3501218	2.738484	4.480822	2.730757	2.840265	4.164216	2.89451	3.296593	3.05524	3.011745	3.559072	2.6386575	3.1295262
C20orf27	4.7890446	4.9022926	3.729868	4.94528	5.139667	5.303055	5.817812	5.645216	4.8997541	5.300799	5.8743311	5.327944	3.835617	5.0129902	4.573776	4.929616	3.7230842	5.2683965	4.704644	4.922711	5.7372898	7.427824	5.262215	5.101697	5.460228	4.73516	5.087758	6.7950254	5.1925212	6.137943	4.338968	5.762101	4.694275	5.2720358	4.7048973	4.0644047	5.5612616	5.640981	5.189856	5.039951	5.2729636	5.758653	4.5981895	4.746808	4.496029	6.101271	4.571625	6.1961881	4.7058093
SLC29A4	1.5449487	3.4064291	2.2059081	1.7069	2.407187	3.086317	1.832526	4.027489	2.5164602	3.213138	1.6272369	2.58561	1.70266	2.173316	1.594259	2.005895	3.2343355	3.2053795	3.033947	1.684879	2.8503271	1.974291	1.362354	2.831418	2.468996	1.8963204	4.6789224	5.1259697	3.288209	4.831534	2.754764	3.093196	2.047545	1.7146536	1.8328522	2.4351626	1.7947927	2.15	1.434958	4.382702	2.6509384	3.080767	1.956184	2.167398	2.07655	3.602069	1.513394	2.1341936	1.7823241
DHCR7	3.820459	4.2396525	3.7354138	6.612328	5.193588	5.190266	5.580775	5.376222	5.2237284	4.987676	4.3901402	3.9502	4.32219	4.4383531	3.988057	5.187092	2.8902971	5.1538862	4.948215	4.836604	4.9178494	4.996153	3.032446	4.305758	4.446314	3.6473385	5.0864081	2.7531365	5.4870785	5.589718	5.617544	5.543447	4.539762	4.9568121	5.0669115	3.1870844	4.9591249	5.229523	4.536265	4.938009	6.3412175	4.931573	4.3838256	6.073096	3.364803	5.425656	4.643186	4.6702819	4.0036784
MST1R	3.79649	5.2812632	0.8736594	4.57565	4.137177	2.951422	5.556027	4.353816	4.5458356	1.031431	4.9992386	3.204234	4.429022	4.2955892	5.504899	3.89862	1.450605	2.6614763	4.22453	4.829583	6.3264351	3.203644	5.253145	4.195484	1.704557	6.1090718	0.7505077	1.7167165	5.4158916	3.218085	3.081431	5.163965	5.512479	5.8609434	5.8996997	5.8481076	0.6224649	5.750883	5.15562	1.901749	4.554352	5.464019	4.9801693	1.303487	5.156164	4.618568	2.760574	2.0217204	5.493351
TFRC	4.9161287	5.5015512	6.732215	5.707869	6.208385	6.697979	6.619065	7.200906	5.9895587	6.862358	4.7535567	5.647793	5.159251	2.8900523	6.230138	5.251043	3.5078287	5.8535902	4.742979	5.2845	4.464266	4.422052	6.551045	5.393166	4.982009	5.5741537	6.4696896	4.227024	6.6819364	8.900496	5.469427	5.686935	6.172702	6.329588	4.7835409	4.2109331	5.787343	6.136433	6.711366	5.518229	5.1235257	6.426321	6.3051226	7.267549	4.598347	5.967804	5.286231	4.1936216	4.8133613
NUP85	4.4194238	4.2756434	4.9867274	5.092608	5.067934	5.01955	5.493218	5.96554	5.5754596	5.10479	5.1973904	4.769971	5.782486	4.6114411	5.243616	5.159458	3.2758109	5.2862811	4.607645	5.227733	5.5930528	5.248288	4.762587	4.928498	5.128551	4.6507465	4.9041112	5.4457063	5.2282068	5.836487	3.722963	4.897579	5.624393	5.1824363	4.7829253	4.8743929	5.2277274	5.301763	5.185695	4.66018	4.8806346	5.171775	4.6337816	4.356177	5.716331	4.491613	5.206574	4.5382074	5.083936
CDK2	4.3540166	4.2214637	4.5883186	5.116836	4.180038	5.316681	5.57381	5.109431	5.4200461	6.6719	4.4912128	3.979293	4.064447	2.9028404	5.374437	4.180445	3.8895115	5.4378834	4.201575	4.881214	4.6527788	3.63321	4.347088	4.552527	5.261314	4.2608944	4.4493182	4.7035484	5.5007149	4.916017	3.863287	4.934085	4.851148	5.1154933	4.1815515	3.5205898	4.3195801	5.18756	4.337809	4.645604	5.006097	5.637166	4.2669883	5.171644	5.28763	4.088526	4.241071	3.251762	3.4808814
PTPN13	5.9989557	5.0869456	4.3817272	5.663864	5.19354	6.108502	5.164326	3.527688	5.2333783	2.061625	3.9778095	4.536056	5.243233	4.1870926	6.329527	6.004155	3.4055496	4.6713695	2.73426	4.537006	3.9239761	4.17019	5.504826	6.341056	4.038739	6.1086885	4.6586745	2.9605418	3.601477	5.799983	4.915474	4.234601	6.661585	4.9512347	5.6654739	2.3189716	6.7285909	4.000325	5.299347	6.009061	2.7829762	4.987419	5.8635943	2.798601	4.750724	1.77894	3.755723	1.2697581	6.3868862
FANCG	2.7741902	2.6533273	3.5490926	4.489866	3.702297	3.815592	4.737682	5.142184	5.07594	4.934276	4.3333634	3.5512	4.139767	3.936097	5.284724	3.55177	3.5709932	4.2340116	3.657044	3.751896	4.5097196	4.296271	4.371228	4.293133	4.307053	3.8321357	4.2235246	5.1273243	4.996126	5.101042	3.436221	4.464742	4.236352	4.5572935	3.6494153	3.0192396	4.8718659	4.529643	4.241916	3.669701	3.6160367	4.035558	2.909828	4.462326	4.573798	3.689526	4.453022	4.5149046	3.5965976
NCAPD3	2.861093	3.6663778	3.7834394	3.774791	3.333458	4.714316	4.669192	4.483093	4.715863	3.915322	4.2410152	3.560114	4.22654	2.8966524	5.016081	3.487679	2.5683161	4.413571	3.38194	3.691547	3.8496997	3.864363	3.598381	3.770677	3.760708	3.5126043	3.877166	3.4754167	4.0958501	4.809227	3.211796	3.750224	4.364871	4.0185961	4.4189885	2.9546256	3.9554512	3.905197	3.957028	3.141024	2.5686459	3.361124	3.2822143	4.236048	3.586719	4.507629	3.278544	2.7296972	2.9321139
ALS2CL	4.0144908	4.4567615	4.3373451	3.620471	4.268962	4.650424	5.309637	1.86679	4.22882	1.893553	4.6942503	3.183818	5.734699	4.2319874	4.373633	4.28903	1.7579656	2.9997526	3.706685	4.303144	5.1779852	3.71939	4.780485	5.18101	3.478743	5.032354	3.8677433	2.4338765	1.329629	3.484354	3.452028	5.002109	3.620121	4.9211199	5.2975367	5.7585765	5.203807	4.618995	3.744299	3.999296	3.8235606	6.02745	4.2232163	3.619933	4.783901	2.698624	4.322167	3.7141409	4.8674633
PSMD8	5.7654933	6.0359477	4.9982419	6.386179	6.440067	6.191581	6.369753	7.474463	6.1323111	5.975897	6.3720205	6.069497	6.45909	6.0621669	5.936378	6.081203	6.3320201	7.6463284	6.023316	5.617403	6.4027951	6.405775	6.396341	5.905075	6.244352	6.1415625	6.1244704	6.9972815	6.7274902	6.515154	5.483363	6.671067	6.761606	6.101487	6.2056992	5.7932484	6.3213778	5.990121	6.258097	5.688449	4.7648154	6.471289	5.9986033	6.093726	7.010162	7.215879	6.241521	6.1719632	5.8295228
CKAP2	3.0680722	3.0526484	4.5624044	3.036332	4.326834	4.86203	4.813582	4.281963	3.8263951	4.275479	4.7245935	4.02368	3.705415	3.0248924	5.199051	3.687838	2.4555627	4.1106706	3.789366	4.590673	3.011244	3.258261	4.255626	4.836381	3.735425	4.1880255	3.4231362	3.8411918	4.5008891	4.674759	2.969844	4.07978	3.259241	3.8771313	4.618337	2.3836002	3.8102544	3.690422	4.768786	3.217465	2.6710647	5.149132	4.5678983	4.915322	4.233067	2.709094	3.455317	3.2274173	3.4463439
USP39	4.5267863	5.2560681	4.1458722	5.4268	5.128488	5.429098	5.382532	5.79116	4.9448715	4.75568	5.2276945	4.828158	5.064641	3.8949539	5.186645	5.303458	3.8677062	6.0496021	4.854971	5.159193	5.0439042	5.163154	5.022827	5.047191	4.946869	4.8114372	5.2100606	5.1598159	6.498063	5.967605	4.151349	4.583292	5.180737	5.0610788	5.0390133	4.5683018	4.9898377	4.664499	5.028788	4.700402	4.8138152	4.941312	5.1118544	5.113494	5.126448	5.980228	4.811302	3.9805206	4.9610687
PARP3	3.1967947	3.6077461	2.5405246	4.078655	2.360657	4.468165	4.669526	3.294128	5.0627446	2.362648	4.7253826	3.970242	4.626647	4.2036889	4.669396	4.49263	1.8975316	4.220581	4.16274	4.760591	5.2176611	2.986707	4.952315	3.840814	3.4357	5.3753865	2.4115978	5.0574238	3.8042674	2.997276	3.786812	4.185273	4.84922	5.282978	5.1677497	3.6835059	4.6262313	4.637165	3.225848	2.64917	3.2747651	3.778622	5.1996653	2.926607	5.087276	3.680923	3.958938	3.5875846	4.7780686
HSPA14	4.37348	3.0373454	4.3221725	4.405296	4.118299	4.62076	4.755606	4.21602	5.6232985	5.196344	4.2620441	4.012709	4.317215	3.9202688	4.470907	4.194728	2.2505425	3.6030534	4.138367	4.392408	4.0745011	4.376717	4.135683	3.916088	4.628193	4.5332863	5.0751512	3.9240076	5.6974718	4.955152	3.868138	3.985402	4.574769	4.3063465	4.6175972	3.3101231	4.1512092	4.764658	4.411399	3.936472	3.175491	4.513885	3.8930468	4.126153	3.981677	4.721121	3.861403	3.0010451	3.866179
SSU72	4.9474382	5.9415577	4.4921243	5.671118	5.499277	6.272609	5.419587	5.712533	6.134621	5.363592	6.0442523	5.194881	5.821289	5.8666485	5.21351	4.516073	4.2312208	6.0152971	5.301238	5.489345	6.0402046	6.699976	5.734027	5.502322	5.400563	5.547511	5.332264	6.1926686	5.8430134	5.97859	4.997887	5.672822	5.54992	5.5467526	5.1725387	4.9652143	5.8936257	5.046828	5.033317	5.376297	5.2537876	5.763018	5.3770904	5.512856	5.486374	6.395186	5.583834	5.9892119	5.7119913
TRIM8	6.5703214	4.7957421	4.5100929	5.455748	4.815514	5.779699	5.928401	5.461806	6.0255593	4.678087	6.0650638	5.582352	5.408324	6.2151344	5.297836	6.262862	4.3930961	6.7767352	6.326727	5.208465	6.4033406	4.856076	5.15	6.148303	5.686535	6.2637997	5.857402	4.676852	5.8619073	5.59206	6.176996	5.133665	6.294879	6.666467	5.5012407	5.2647345	5.3524513	5.682405	5.310699	5.818631	5.9986714	6.08347	5.3006626	5.470959	5.927569	5.052879	4.958505	5.0642085	6.4766752
CYP24A1	7.840546	1.2353341	2.0588023	4.857703	2.200479	6.185786	7.160166	2.370311	4.9010498	1.267066	2.6979211	5.18453	2.576346	1.997998	6.902664	3.162203	2.7464916	0.845999	1.45723	2.917426	1.4996468	2.73759	1.273282	5.22008	5.673484	6.537172	3.8200473	3.1761653	0.8074093	5.693892	8.246176	6.864993	7.489961	6.2266097	7.4007368	2.3499098	7.2997368	4.126107	1.760376	5.05135	3.0886158	1.83893	7.5517592	6.769375	4.640803	3.313693	2.643699	1.1269232	4.3444753
NME1	5.3066228	5.4172894	5.549367	6.984553	5.475011	5.901785	6.289488	4.867345	5.1574691	6.992959	6.363648	5.533076	5.594199	5.7270937	5.00125	6.102244	5.415942	4.9661517	5.527553	5.465767	6.532783	6.981775	6.057984	5.648407	5.307158	5.4398205	5.640983	7.3209479	6.5309192	6.306332	4.81724	6.084563	5.926409	6.0849145	5.548111	4.8703594	5.6476713	6.459242	5.695443	5.507505	6.3617387	6.523839	5.7864326	5.79146	5.887337	6.273915	5.738737	6.1195846	5.3039689
CLK1	5.8611433	4.8358679	5.0862032	5.62095	4.952381	5.414217	4.956098	4.738355	5.4364827	4.579178	4.1032047	5.644034	4.775173	5.4714126	5.439853	5.016662	3.4945489	5.0577786	5.440508	6.082533	4.9642926	3.673741	5.633869	5.159288	5.837156	6.398537	5.010266	4.7749888	5.1468915	5.176475	4.922578	5.865385	5.018278	4.2898669	5.1844135	5.4879593	5.37658	5.905176	5.068671	5.723472	5.4088966	5.780471	5.2710351	4.480442	5.31315	4.665389	4.379242	4.119422	6.5645907
PRPF38A	3.8363097	4.0815357	3.7533324	4.182255	4.655651	4.387096	4.189049	4.573749	5.063178	4.511558	4.1696618	4.331103	4.481939	3.7929167	4.452396	4.412242	2.8756447	5.0215273	3.720304	4.606789	4.4522247	4.750315	4.541939	4.370011	3.909981	4.1458075	4.1517021	4.4314853	4.5961376	5.010403	3.556246	4.008181	4.333926	3.8794932	4.1948794	3.9158537	4.983423	4.610853	4.394041	3.844446	3.8632834	4.474847	4.1580235	3.566485	4.509826	4.045317	4.036727	3.8092365	4.3475776
BAZ2B	4.0182888	2.9193762	5.5312706	4.205185	3.903175	4.269667	3.956547	4.222031	4.4867198	3.353977	3.153191	3.778965	4.075926	3.8186168	4.504674	4.287946	2.5074199	4.2922155	3.814314	4.926637	3.8603513	2.881786	3.785634	4.053043	4.120045	5.0905457	4.2835205	2.9593322	3.5890334	4.095344	3.143682	3.606784	5.145134	3.6487078	4.9606161	3.7726229	5.043533	3.88213	3.831979	3.825741	3.7167507	4.521952	4.4451919	3.028749	4.234808	3.017695	2.743825	2.5854161	4.5095448
ETS1	5.1878398	5.0327632	5.2552768	4.148565	3.876191	5.687535	5.456277	5.344088	5.6447392	5.636289	5.8473213	5.772056	4.262403	3.5201843	5.389052	4.905961	4.0262704	4.5741945	3.898653	5.182603	5.8120446	4.335516	4.817241	6.000697	5.404034	6.0169157	5.0088612	4.3130219	4.1923061	5.942318	6.270778	3.784023	5.398886	4.6759444	4.8535353	4.6131882	4.8132505	4.33593	5.188926	4.726171	4.0840839	5.021127	5.8858229	5.049699	5.458461	3.454545	4.081179	4.1897354	4.1168231
NASP	3.6344444	4.4618313	3.7103006	4.818915	4.480974	5.130813	4.82374	5.687388	5.7988052	5.81189	5.2517001	4.648505	4.740574	3.9475043	5.364802	4.456415	3.299303	5.8691072	4.154243	5.009357	5.1848183	5.375603	5.140415	4.181035	4.563966	4.4675114	4.1206695	5.8169287	5.5095031	5.146198	3.743819	4.660188	5.044607	4.2083551	4.475518	3.857204	4.895947	5.662866	4.362919	4.081928	4.1253407	5.172779	4.0833889	4.069589	5.108386	3.828085	4.253959	4.315314	4.3693181
TCEAL1	4.4607139	3.5061392	3.5140293	3.972148	2.872065	4.570794	5.508567	4.550159	5.1345682	3.551141	4.4947925	5.449083	3.642627	4.5531727	4.678514	4.831705	2.6633615	4.7764071	4.238053	4.901551	4.8558362	4.101778	3.468989	3.754683	5.491433	5.1079391	4.2384358	5.0842329	3.9532997	3.471129	4.128069	5.728076	5.100969	4.7659612	4.7071841	4.4674989	5.1420313	5.119671	3.014831	3.842879	5.0809654	4.410954	4.6623577	4.200303	4.06859	4.511343	3.497709	4.7993233	4.4712364
RCC2	6.3069437	6.6587733	6.0131385	6.848412	7.402912	7.227698	6.406607	6.814915	6.730555	6.727353	6.7347447	5.868293	6.220722	6.2594022	6.820964	6.921867	5.993252	6.896408	6.207442	6.638049	6.9030568	6.668732	6.253788	7.481181	6.888648	6.6762153	6.8666266	6.4026749	8.1682028	7.630819	5.707062	6.725081	7.009336	6.2677401	7.1147646	6.0006764	6.7852927	6.556954	6.835761	6.521007	6.0440131	7.17736	6.5216422	6.913143	6.741157	6.510972	6.009232	5.259569	6.6248744
PDLIM1	7.3143178	6.7067907	5.6973547	6.05726	7.273402	6.791121	7.129977	5.912214	6.1975258	6.398657	7.6122091	6.860168	6.505908	8.324116	7.983565	7.905476	5.3725659	5.4259022	6.230936	6.441239	6.7563829	7.073938	7.640846	6.719385	6.341543	7.2488835	5.5229939	4.2346157	5.5099878	7.207909	7.509759	8.020057	7.599785	6.675424	6.9877738	6.456677	6.8454918	6.653291	7.004608	5.860559	6.1310061	6.555594	7.0521463	6.10069	8.444606	7.299295	5.282936	8.9071674	7.9679498
MDH2	5.6728949	5.1243332	6.4806983	6.441321	6.427949	6.694743	6.702872	6.293926	6.0550567	6.803464	5.6086825	5.96741	6.383358	6.2871027	5.717676	6.122262	4.3472778	6.1541794	5.333463	5.931112	6.1143319	7.616402	6.239407	6.791644	5.551087	6.0769817	6.4024008	6.8499101	6.870612	7.213115	5.832321	6.538513	6.746849	6.1890432	6.1086006	6.2214149	6.4374187	6.370334	6.225659	6.263849	5.3013121	5.852177	5.7812462	6.29723	5.956247	6.828538	5.553621	6.127803	5.9114839
ACAT2	3.4478619	3.6554506	4.6622306	4.868765	6.150163	5.079888	5.740287	5.174393	5.1061124	5.063558	4.2315985	3.979037	5.087172	4.0580287	4.566605	4.040582	2.2414908	4.6533115	3.941811	4.775926	4.5170076	4.27124	4.367351	4.086175	4.994969	3.8073468	4.0750236	4.3482263	5.2487711	4.889637	3.690009	4.885004	5.352553	4.1354989	4.9224629	4.0416578	5.3807009	4.931811	4.527046	3.983639	3.7956436	4.392333	4.1321208	4.871758	3.750808	4.258061	3.245934	3.9512946	4.2418152
CARHSP1	4.6819636	3.8522052	4.4015395	4.771414	5.036096	4.195146	5.160186	5.551788	7.3071547	6.149871	4.8051607	4.454198	5.252115	5.4557743	5.851074	5.114843	2.6841449	8.3184308	5.475906	4.760989	5.3322053	5.229986	5.474124	5.190263	4.936884	4.14931	5.1574489	5.3417019	4.6475892	5.194226	3.876017	4.235922	5.205342	4.7552299	5.1833681	5.0627221	4.5992628	4.464293	5.816812	4.551372	3.8998658	5.466214	3.7127501	5.002745	5.595341	4.424722	4.348456	6.122837	5.0875597
SCAMP3	5.2861691	5.9490596	4.5820516	6.478895	5.445466	6.331849	5.952975	5.80821	5.8999306	5.734436	5.7827918	5.630181	6.024861	5.7932986	5.274763	5.668593	4.1903414	6.9931835	5.282611	5.176057	5.5049085	6.17604	5.464271	5.591504	5.383603	5.623526	5.6889576	6.1833882	7.0415924	6.594179	5.216812	5.51323	6.118479	6.0999135	6.1823382	5.5381011	5.8469518	5.830006	5.391194	5.616505	4.8589954	5.771056	5.6051076	5.468743	5.901283	5.049312	5.855369	5.7607679	5.0837525
MAZ	4.1572961	3.0869644	4.5500668	4.416785	4.708684	4.714679	4.326381	4.3917	5.6807172	4.862946	4.2862916	4.041175	4.574774	3.1370258	4.483615	4.127479	2.836298	5.1701977	3.911669	4.171629	4.7876694	4.967035	3.865669	5.162085	4.491262	4.0906079	4.5562445	4.7451895	5.4051128	5.373482	3.573546	4.30045	4.559008	4.2140217	4.5344094	3.4656466	4.5962352	4.770729	4.329696	3.773345	3.6860554	4.90745	4.1799106	3.79557	4.493533	5.358831	3.077403	3.9341528	4.2856622
BDH2	3.8588851	3.4102524	2.5687914	4.516185	2.307988	3.277761	2.926349	3.892685	4.317886	2.835231	3.8523896	4.159914	2.5752	4.105453	3.760655	3.811407	2.3176121	3.7165258	3.71169	4.788063	4.5018862	3.625569	4.104909	3.292428	3.876163	4.2893707	2.2993068	4.4604546	4.2738584	3.881984	2.661011	3.705481	4.046528	4.0095452	3.9734438	3.8084657	3.8389364	3.764631	2.905185	3.994681	3.6418893	3.861339	4.3867812	1.71224	3.956844	2.934102	2.59188	3.378266	3.8563044
MCC	3.425276	2.7261131	2.7700755	4.199803	3.890862	4.552875	2.156204	2.754841	3.2652831	2.254127	3.0586245	3.896355	2.493404	3.3874444	5.151614	4.01766	2.8675037	2.5775773	2.062756	3.380357	2.9365152	2.912668	4.222113	3.43728	3.771306	4.3046845	2.0241281	2.2375345	2.7690728	3.749785	3.465913	3.724928	4.19958	3.4758307	3.4153347	1.7164652	5.1159199	3.538781	4.741126	2.712725	2.2568269	3.054855	4.8019658	1.893823	3.520146	1.640189	3.148643	1.7073923	4.490591
C21orf58	1.4775048	2.2163746	2.5802343	2.477622	2.660682	2.964347	2.617265	3.760359	3.9882444	2.856843	2.7638067	2.123491	3.656049	2.72167	3.092321	3.209405	1.8289521	2.9494992	2.778563	2.420041	2.9368261	2.65379	2.02472	2.744415	3.17762	1.8845925	2.6715848	2.8643556	3.2309283	3.277433	1.563	2.250927	2.50773	1.9537999	2.4527106	2.0687255	2.6694363	3.296035	1.595403	2.73472	2.179212	2.898766	1.9062413	1.666675	3.106492	2.760524	2.517137	2.3193342	2.7928332
ANKRD13B	3.4571672	2.8607768	1.4851146	2.327853	3.925034	3.542023	3.577178	4.293208	2.8747086	3.472814	3.669118	3.131332	2.952793	3.1096885	2.969534	3.623496	3.5169698	2.9817102	3.658193	2.41294	3.335695	3.774577	3.28526	3.922708	2.897163	2.4998016	3.4133083	4.1471108	3.6960343	5.878318	3.380221	3.625056	3.720324	2.9206343	2.3142591	2.7469624	3.6390226	3.533232	3.35252	4.224163	2.5085394	4.615512	3.2349965	3.095278	3.417929	4.650828	1.758237	3.4103164	2.7116962
TOP3A	2.2837037	2.5444326	3.1689312	3.578403	3.568863	4.102106	3.535466	3.928548	3.792775	3.501761	3.7495314	3.134418	3.002483	2.6164916	3.892652	2.86095	2.8064536	4.5312759	3.023594	3.110594	3.5653911	3.340807	3.225036	3.446963	3.333073	3.1025335	3.7217984	3.9935635	3.7457989	3.763298	2.590989	3.360191	3.294279	2.8551471	3.6731945	2.5221359	3.1854163	3.342281	2.685772	3.010799	2.5311408	3.475104	2.8248041	3.748596	3.149015	3.17704	3.249621	3.7549953	2.4630956
FOXRED2	2.6880838	3.0920807	3.8856752	4.655852	3.190521	4.205135	3.176633	3.964204	4.112775	4.339571	1.8133652	3.336635	3.625004	2.1295755	4.280928	3.353534	4.7001249	4.1883794	3.14648	4.197621	3.4656153	2.71688	1.899201	2.966072	3.25444	2.6859724	3.5709126	3.3332506	4.960169	3.704108	2.801902	3.333084	4.166514	4.547906	3.5311038	2.8494345	4.1084844	2.697775	3.25581	2.934247	2.9691864	3.31987	3.9418074	3.632442	2.702683	4.166041	3.728876	3.1335311	2.9733115
CNFN	3.2944282	3.9784307	1.9569124	3.684942	8.739162	3.726462	3.982709	5.76054	3.8830683	1.729236	3.2539693	6.685682	5.856013	2.558614	3.84951	3.587859	4.2152055	5.3375066	3.879123	2.62695	3.3502375	5.407416	5.065442	3.505298	3.120498	2.9894561	1.9354	3.9331262	2.7772881	3.873589	2.619589	4.516783	3.274419	3.3849292	4.113506	3.8126015	3.1393088	2.46994	8.540545	3.099328	4.0750865	4.127124	2.5858734	3.206426	3.634995	4.354306	3.925748	2.97054	3.0223299
ANAPC11	4.4864849	4.3123522	4.7293548	5.533911	4.592854	4.725328	5.322942	5.064033	4.6313195	5.545431	5.8476258	4.491578	5.385098	5.4936133	4.108071	5.303944	4.4240401	4.9352152	5.085484	4.923659	5.2882724	5.755631	4.824639	4.464086	4.896308	4.5212838	4.7487844	5.7051341	5.1520569	4.851778	3.496204	4.857041	5.714119	5.2955691	4.8857856	4.886897	4.7961388	5.436975	4.546925	4.917834	5.3245884	5.466165	4.9059517	4.751986	5.472335	4.975889	4.946782	5.8318376	5.0837325
SLC25A39	5.598437	6.1537324	4.8629416	6.789356	6.485405	6.20748	6.517902	5.952648	6.1629411	5.806181	7.0375236	5.827615	6.77018	6.1603101	5.729366	6.239754	5.3262047	6.1668443	6.211272	6.238913	6.4949429	7.249405	6.710077	5.474736	6.254275	5.9088837	6.1837344	6.3739493	6.8160667	6.716535	5.311356	6.123567	6.154289	6.3958323	6.0621364	6.3244072	6.6448919	6.47372	6.135811	5.996238	5.5383718	6.997244	6.1562692	5.893365	6.526701	6.865246	6.238471	6.157634	5.6297141
CCNF	2.6617947	3.191883	4.242624	3.427821	4.303536	4.315578	4.363092	4.704865	3.9445251	3.331857	4.2455961	3.200507	3.554236	3.7034273	4.617583	3.229849	2.8708985	3.4971019	2.697824	4.056753	4.225563	3.973555	3.093883	4.314009	3.686796	3.1399155	4.0141876	4.4879082	5.5333001	4.869756	2.706144	4.463459	4.024114	2.8977498	4.2909831	2.5893073	4.1312015	4.307062	4.114144	2.826133	2.9098261	5.13032	2.7155612	4.204122	4.040395	3.117066	3.781717	3.5984906	3.2466744
ACRV1	1.4959589	1.761028	2.0063019	1.652587	1.716759	1.475791	1.663912	2.685025	2.1777815	2.307783	2.1669847	1.631002	1.584754	1.7502003	2.313352	1.51503	1.7392206	2.7125924	2.377615	1.894358	1.8923042	1.883851	1.939324	1.700193	1.988155	1.4539082	1.871728	2.1840749	1.7191971	1.602464	1.316794	1.701099	1.854523	1.6077721	1.5981041	1.4504445	1.4448422	1.653842	1.820129	1.620017	1.7272828	1.69106	1.4394024	1.52738	1.790867	1.631982	1.768094	2.4752873	1.5731801
SEPHS2	5.6651434	4.8696833	5.283437	6.818074	5.039801	6.20408	4.950428	5.475666	7.0098457	5.737633	4.9900963	5.170097	5.44877	4.5548813	5.581451	5.105834	5.3466393	5.7328003	6.302284	6.656548	4.8814677	5.414009	6.097615	6.085977	5.378572	4.5856582	5.418011	6.3129608	6.3504938	6.472937	4.677212	5.235207	5.613932	5.9451388	5.432948	4.9801321	5.8739872	5.646812	5.374239	4.610309	5.2083028	5.645239	5.7656759	5.110881	5.820563	5.9179	5.097905	5.0209978	5.6082186
PSMA7	4.9640974	6.1815078	5.4767269	6.914443	6.672509	6.751309	6.782976	5.7511	5.983266	6.562798	6.4196683	6.636223	5.854949	6.4057889	6.719245	6.52015	4.9778528	6.2781639	5.991274	6.827839	6.6511681	7.931241	6.558037	6.410989	6.330293	6.5489399	6.6236925	7.1615809	7.3011095	7.427843	5.455572	6.920033	6.769862	6.3690607	6.6334831	5.9663282	7.06571	6.525783	6.815977	6.039621	5.6757042	6.776931	6.3313745	6.871254	6.64459	5.929102	6.218549	6.7937484	6.1364085
[truncated: 945 more columns]
