# Supplementary material for: Ferroptosis Mediation Patterns Reveal Novel Tool to Implicate Immunotherapy and Multi-Omics Characteristics in Bladder Cancer
Source: Front Cell Dev Biol. 2022 Jan 25;10:791630. doi: 10.3389/fcell.2022.791630 (PMC8821925; doi:10.3389/fcell.2022.791630)
Supplement: Supplementary file 3 [file DataSheet1.ZIP › Supplementary tables/s-table12.txt]

Supplementary table 12: Detailed ferropscores for individual sample in merged cohort.
id	Ferropscore
TCGA_TCGA-CF-A47X	-25.5869042175936
TCGA_TCGA-ZF-AA51	-6.8840066803428
TCGA_TCGA-BL-A0C8	-5.27182103900035
TCGA_TCGA-BT-A42C	4.59516164581753
TCGA_TCGA-G2-A3IB	6.15062087091557
TCGA_TCGA-2F-A9KP	7.87155084115706
TCGA_TCGA-DK-A3IT	10.5634232343608
TCGA_TCGA-FD-A43P	12.5191720638992
TCGA_TCGA-DK-A3IV	9.70113167647853
TCGA_TCGA-2F-A9KW	10.0239489562199
TCGA_TCGA-GU-A762	7.16249749452466
TCGA_TCGA-XF-AAME	-6.67092333282971
TCGA_TCGA-XF-AAN0	-0.0867710138401722
TCGA_TCGA-CF-A47W	-15.9109444121717
TCGA_TCGA-GC-A3I6	9.81706933039982
TCGA_TCGA-FD-A6TA	-5.62469604959211
TCGA_TCGA-DK-A1A7	-20.250091444401
TCGA_TCGA-FD-A3SR	5.56806354161107
TCGA_TCGA-GU-AATP	-4.82685820126561
TCGA_TCGA-DK-AA6X	-0.526343736268637
TCGA_TCGA-XF-A9T3	4.19570811149077
TCGA_TCGA-PQ-A6FN	5.60061134216896
TCGA_TCGA-DK-A3WW	0.868640431608505
TCGA_TCGA-XF-AAMY	-3.10577645308031
TCGA_TCGA-K4-A3WS	-3.09514388619607
TCGA_TCGA-UY-A9PA	-9.20774949771269
TCGA_TCGA-G2-AA3F	1.16258944755281
TCGA_TCGA-FJ-A871	8.81749841009206
TCGA_TCGA-ZF-A9RN	21.2093480811664
TCGA_TCGA-GC-A3RB	17.1667464586487
TCGA_TCGA-UY-A9PF	-18.6820682453035
TCGA_TCGA-YC-A89H	0.279798282659678
TCGA_TCGA-XF-AAMQ	3.86442635546033
TCGA_TCGA-CF-A1HR	-6.11221016039687
TCGA_TCGA-E7-A3X6	0.87370559458158
TCGA_TCGA-DK-A6AW	-15.8104821673062
TCGA_TCGA-GC-A3BM	0.0322202689286128
TCGA_TCGA-GV-A6ZA	4.86392451428073
TCGA_TCGA-G2-A2EJ	5.23610839657486
TCGA_TCGA-FD-A43N	-8.71356720281755
TCGA_TCGA-UY-A8OD	-11.6867491749026
TCGA_TCGA-2F-A9KT	7.95362814365425
TCGA_TCGA-BT-A20Q	-14.1009752049391
TCGA_TCGA-CU-A0YR	5.07647275250242
TCGA_TCGA-SY-A9G5	0.112192823048175
TCGA_TCGA-4Z-AA84	4.58463339906863
TCGA_TCGA-4Z-AA7Q	-2.99837621467934
TCGA_TCGA-FD-A5BT	-8.90255036854615
TCGA_TCGA-CF-A27C	-13.0452227256385
TCGA_TCGA-E7-A6MF	-23.2505136929412
TCGA_TCGA-FT-A61P	4.87036293571508
TCGA_TCGA-DK-AA77	3.1494949778026
TCGA_TCGA-ZF-AA5N	0.699241738044567
TCGA_TCGA-DK-AA6U	14.3130469109732
TCGA_TCGA-BT-A20O	6.31418151972341
TCGA_TCGA-GD-A3OS	10.7907776794775
TCGA_TCGA-XF-A9SZ	0.167306401859478
TCGA_TCGA-4Z-AA82	8.69516160386209
TCGA_TCGA-DK-AA76	4.74987392083901
TCGA_TCGA-DK-A3IL	-0.145139366277848
TCGA_TCGA-E7-A678	-24.4641416937124
TCGA_TCGA-ZF-A9R1	4.80064667041687
TCGA_TCGA-XF-A9SH	-24.0836372176813
TCGA_TCGA-FD-A5BU	-0.469422517695364
TCGA_TCGA-C4-A0F7	8.07344985267543
TCGA_TCGA-C4-A0F0	13.1816658127552
TCGA_TCGA-FD-A3N5	15.4575326723305
TCGA_TCGA-ZF-AA5H	8.05039130454352
TCGA_TCGA-DK-A3WX	8.41413924859931
TCGA_TCGA-YF-AA3L	-9.46169172097246
TCGA_TCGA-BT-A2LA	17.8620476467892
TCGA_TCGA-4Z-AA87	13.7839621357418
TCGA_TCGA-BT-A2LB	-2.02211245101903
TCGA_TCGA-XF-A8HB	12.1541708341968
TCGA_TCGA-DK-A2I6	11.076910392689
TCGA_TCGA-ZF-AA4X	9.77638640038362
TCGA_TCGA-BT-A20P	-2.04041517010382
TCGA_TCGA-BT-A20W	3.11881079191541
TCGA_TCGA-FD-A5BX	-10.5358875286216
TCGA_TCGA-BL-A13J	0.38729124520001
TCGA_TCGA-CF-A8HX	-16.2932785392637
TCGA_TCGA-PQ-A6FI	15.8039373240463
TCGA_TCGA-FJ-A3Z7	-26.9108550480613
TCGA_TCGA-E7-A7PW	2.35773672614096
TCGA_TCGA-4Z-AA7S	4.03700313320797
TCGA_TCGA-CF-A3MH	-11.4512999863601
TCGA_TCGA-DK-A6B2	-2.30939420254762
TCGA_TCGA-4Z-AA86	9.61942245266706
TCGA_TCGA-5N-A9KI	-2.00026881418092
TCGA_TCGA-GU-AATO	-2.50412146715188
TCGA_TCGA-CF-A9FH	-3.79804146155057
TCGA_TCGA-FD-A6TG	-2.96905452806255
TCGA_TCGA-4Z-AA7O	-1.70118984906264
TCGA_TCGA-GV-A3QI	19.5280925000605
TCGA_TCGA-DK-A6AV	5.37342818412024
TCGA_TCGA-DK-A1A3	-1.25238151193843
TCGA_TCGA-GD-A6C6	-0.895376386579801
TCGA_TCGA-GC-A3RD	-0.955882324256458
TCGA_TCGA-BT-A20R	0.247686677417296
TCGA_TCGA-XF-A9T0	3.77029721383526
TCGA_TCGA-YF-AA3M	18.3486655513221
TCGA_TCGA-4Z-AA7Y	3.74604441401272
TCGA_TCGA-FD-A62O	-7.54358853179398
TCGA_TCGA-BL-A3JM	21.0870137433922
TCGA_TCGA-FJ-A3ZF	5.96396188237269
TCGA_TCGA-CU-A0YO	-16.8262303086824
TCGA_TCGA-CF-A5UA	-4.1736189211874
TCGA_TCGA-K4-AAQO	-3.67625111236941
TCGA_TCGA-XF-AAMJ	-12.133558366448
TCGA_TCGA-GU-A763	-11.2781169161497
TCGA_TCGA-G2-A2EC	-23.3796533673973
TCGA_TCGA-FD-A3B7	4.29389983129004
TCGA_TCGA-FD-A5C0	9.07603453946112
TCGA_TCGA-FD-A5BS	-14.177680030184
TCGA_TCGA-CU-A0YN	8.57425088120241
TCGA_TCGA-FD-A5BZ	-3.78095088425621
TCGA_TCGA-UY-A9PE	-1.16957244645361
TCGA_TCGA-GV-A40E	11.854773131971
TCGA_TCGA-BT-A2LD	7.9550756584433
TCGA_TCGA-UY-A9PD	4.05656516513537
TCGA_TCGA-G2-AA3B	-2.12382574325835
TCGA_TCGA-K4-A54R	6.46898983584454
TCGA_TCGA-DK-A1AA	-14.1629430940665
TCGA_TCGA-CU-A5W6	1.09802433488476
TCGA_TCGA-DK-AA6R	10.9388491122277
TCGA_TCGA-BT-A3PH	7.92265439724432
TCGA_TCGA-BL-A13I	5.23118293201323
TCGA_TCGA-CF-A3MF	-39.274467054534
TCGA_TCGA-CF-A47T	-8.17883685353264
TCGA_TCGA-YC-A8S6	-10.3057432034843
TCGA_TCGA-DK-A3IS	6.56150503940926
TCGA_TCGA-XF-A9SJ	1.96977155101012
TCGA_TCGA-DK-AA6T	9.05853604394085
TCGA_TCGA-BT-A20N	13.6559269260439
TCGA_TCGA-C4-A0F6	-1.06328814883967
TCGA_TCGA-CF-A7I0	-15.1361733337662
TCGA_TCGA-FD-A3B6	12.4559604552239
TCGA_TCGA-GC-A3YS	7.64487018702398
TCGA_TCGA-XF-A9T2	7.116089691638
TCGA_TCGA-UY-A78O	-7.3621293037958
TCGA_TCGA-GC-A3OO	3.04943243411955
TCGA_TCGA-E7-A6ME	13.7402716411926
TCGA_TCGA-XF-AAN5	3.68949276186511
TCGA_TCGA-FD-A3SN	6.39502180709716
TCGA_TCGA-ZF-A9R2	0.637975488746311
TCGA_TCGA-ZF-AA4T	12.325465838567
TCGA_TCGA-E7-A4IJ	2.91420581788375
TCGA_TCGA-FD-A6TE	12.9093481649257
TCGA_TCGA-H4-A2HO	-23.0956284464126
TCGA_TCGA-FD-A6TB	1.19673104211848
TCGA_TCGA-XF-AAN3	-12.4864907115804
TCGA_TCGA-XF-AAMH	-0.410138927629975
TCGA_TCGA-FD-A3B8	-1.2628874083635
TCGA_TCGA-XF-A9SY	9.19440023726378
TCGA_TCGA-CF-A9FF	-14.7064072219716
TCGA_TCGA-XF-A9ST	23.0928540568263
TCGA_TCGA-DK-A6B5	3.21049081667395
TCGA_TCGA-GC-A3RC	8.9646375174517
TCGA_TCGA-GV-A3QK	-10.9373548086343
TCGA_TCGA-GU-A764	1.64166961665128
TCGA_TCGA-GU-A42R	-4.16992474805673
TCGA_TCGA-DK-A6B6	-11.3504635528126
TCGA_TCGA-R3-A69X	3.90400251578606
TCGA_TCGA-5N-A9KM	-16.7492066073922
TCGA_TCGA-FD-A6TF	5.45146377238806
TCGA_TCGA-XF-AAMR	-8.83344518558178
TCGA_TCGA-XF-A8HF	-5.56920864977651
TCGA_TCGA-ZF-AA4U	-5.67519956603444
TCGA_TCGA-DK-A3IQ	-17.430141021689
TCGA_TCGA-E7-A4XJ	-16.3697975163317
TCGA_TCGA-XF-A9T6	12.1214954064409
TCGA_TCGA-4Z-AA7M	9.73621353705707
TCGA_TCGA-ZF-AA56	2.14007852270015
TCGA_TCGA-XF-A8HH	-8.13228311592836
TCGA_TCGA-C4-A0EZ	26.5371877213905
TCGA_TCGA-FD-A62P	2.61227043229675
TCGA_TCGA-CF-A47V	-22.4849751147294
TCGA_TCGA-XF-A9SI	3.31683777530397
TCGA_TCGA-GU-A42Q	10.388855085734
TCGA_TCGA-BT-A42F	-2.3444424315705
TCGA_TCGA-ZF-A9RF	12.8510505944686
TCGA_TCGA-KQ-A41N	-10.3187385920644
TCGA_TCGA-GD-A3OQ	7.64729955892712
TCGA_TCGA-BT-A20U	7.1640810477894
TCGA_TCGA-XF-A9SW	-10.7521264820694
TCGA_TCGA-FD-A3B3	8.0201945710182
TCGA_TCGA-ZF-A9RC	0.438289777693588
TCGA_TCGA-E7-A6MD	-7.8181292676473
TCGA_TCGA-E5-A4TZ	16.8452159999848
TCGA_TCGA-ZF-A9R4	-0.683498694258403
TCGA_TCGA-GV-A3QH	9.8422681368629
TCGA_TCGA-BT-A0YX	-1.29238424639075
TCGA_TCGA-FT-A3EE	-5.42671086809185
TCGA_TCGA-ZF-A9RL	0.19580943163316
TCGA_TCGA-ZF-A9R9	-26.1605273794985
TCGA_TCGA-ZF-A9RE	6.73439816917107
TCGA_TCGA-DK-A6B1	4.20101759185129
TCGA_TCGA-CF-A5U8	-23.617872751871
TCGA_TCGA-XF-AAMW	1.60024119830025
TCGA_TCGA-BT-A3PJ	9.88641894437063
TCGA_TCGA-ZF-A9R7	-10.7594502265098
TCGA_TCGA-FD-A3SO	10.6816466388926
TCGA_TCGA-E7-A97P	2.5849589264435
TCGA_TCGA-GU-A767	-1.59812251529433
TCGA_TCGA-4Z-AA81	6.75694794639298
TCGA_TCGA-2F-A9KQ	-5.97799740065013
TCGA_TCGA-SY-A9G0	-15.0861839962546
TCGA_TCGA-GV-A40G	11.1721681995264
TCGA_TCGA-FD-A43Y	-1.44517690035383
TCGA_TCGA-S5-AA26	-3.16806627828861
TCGA_TCGA-BT-A42E	0.390878341449071
TCGA_TCGA-FD-A43X	-13.1393378241444
TCGA_TCGA-ZF-AA4R	9.31732587192906
TCGA_TCGA-BT-A20T	-6.53745902331302
TCGA_TCGA-E7-A7DU	-11.0447595410169
TCGA_TCGA-DK-A3WY	7.85373710642085
TCGA_TCGA-G2-A2EF	10.6082859494283
TCGA_TCGA-BT-A20V	16.5757274622931
TCGA_TCGA-K4-A3WV	10.6426493574168
TCGA_TCGA-GU-AATQ	7.5869870199918
TCGA_TCGA-G2-A3VY	8.64213062306434
TCGA_TCGA-XF-AAN8	-30.423241940943
TCGA_TCGA-CU-A3QU	10.4420345525555
TCGA_TCGA-GD-A3OP	-11.7187775536326
TCGA_TCGA-KQ-A41P	-9.76525380314626
TCGA_TCGA-UY-A9PH	-1.67991685923133
TCGA_TCGA-FD-A5BY	10.4411357735876
TCGA_TCGA-K4-A3WU	-8.55952292041851
TCGA_TCGA-FD-A3SJ	8.64812299170519
TCGA_TCGA-FD-A3B5	2.59559410593612
TCGA_TCGA-GC-A6I3	-1.55862748736718
TCGA_TCGA-4Z-AA80	15.4489152477768
TCGA_TCGA-G2-A3IE	-14.1880782450162
TCGA_TCGA-ZF-A9R0	-14.0830738599518
TCGA_TCGA-FD-A43S	-22.2904219568254
TCGA_TCGA-XF-A8HG	-11.9595560631221
TCGA_TCGA-K4-A83P	-12.4362567405838
TCGA_TCGA-GD-A2C5	-1.81247655020967
TCGA_TCGA-XF-AAMX	8.7075933089876
TCGA_TCGA-DK-A1AE	7.09925509233095
TCGA_TCGA-FJ-A3ZE	3.81252184390312
TCGA_TCGA-DK-A2I1	-8.23349998946088
TCGA_TCGA-DK-A6B0	-17.5830126585602
TCGA_TCGA-FD-A5BR	-9.0614001910611
TCGA_TCGA-KQ-A41Q	4.96778781595292
TCGA_TCGA-DK-A1AF	-6.0668523355131
TCGA_TCGA-LT-A5Z6	9.36301277663564
TCGA_TCGA-GC-A4ZW	16.6853499045819
TCGA_TCGA-K4-A4AB	-21.1954997783163
TCGA_TCGA-DK-AA74	-3.04091067197547
TCGA_TCGA-G2-A2EO	4.19217682480203
TCGA_TCGA-DK-A1AG	-8.80043164393776
TCGA_TCGA-GV-A3JZ	12.1276849400036
TCGA_TCGA-XF-A9SV	-5.4509109090586
TCGA_TCGA-UY-A78K	9.88064094346291
TCGA_TCGA-FD-A6TH	14.4398177685825
TCGA_TCGA-DK-AA6W	19.6197413814891
TCGA_TCGA-CF-A3MG	4.80035991622663
TCGA_TCGA-DK-A3X1	-7.8892487823902
TCGA_TCGA-DK-A1A6	12.072564702601
TCGA_TCGA-XF-AAMG	13.8396286548509
TCGA_TCGA-E7-A541	7.89418414897384
TCGA_TCGA-XF-A8HE	8.2999573239828
TCGA_TCGA-DK-AA6Q	4.86179614502493
TCGA_TCGA-UY-A78N	13.901608250065
TCGA_TCGA-DK-AA75	6.80297390791096
TCGA_TCGA-ZF-AA5P	-11.9903358580497
TCGA_TCGA-GC-A3WC	2.94686904890031
TCGA_TCGA-K4-A4AC	7.74589884473908
TCGA_TCGA-FD-A3SL	-7.12908902997633
TCGA_TCGA-K4-A5RH	8.249208691664
TCGA_TCGA-FD-A5C1	0.641834034494886
TCGA_TCGA-XF-AAN7	18.5671283515771
TCGA_TCGA-2F-A9KO	-3.48498613941481
TCGA_TCGA-DK-A3IM	14.5967986328945
TCGA_TCGA-FD-A3SS	10.438504507651
TCGA_TCGA-4Z-AA7N	-14.634127220144
TCGA_TCGA-HQ-A2OE	10.8779914584609
TCGA_TCGA-UY-A8OC	-2.64331526432945
TCGA_TCGA-GV-A3JV	-2.43689719350607
TCGA_TCGA-XF-A9T8	3.34090046895951
TCGA_TCGA-KQ-A41S	0.748201354734327
TCGA_TCGA-CU-A3YL	-9.44852441477182
TCGA_TCGA-E7-A7XN	2.80746327555831
TCGA_TCGA-DK-A2HX	-4.37488717125202
TCGA_TCGA-CF-A8HY	-11.792718783153
TCGA_TCGA-4Z-AA7W	-0.296658933588148
TCGA_TCGA-FD-A43U	-13.2448005342547
TCGA_TCGA-BT-A0S7	6.85370277601885
TCGA_TCGA-ZF-A9R3	-7.43679008716529
TCGA_TCGA-4Z-AA89	-7.34990352695116
TCGA_TCGA-GU-A42P	11.5452076541009
TCGA_TCGA-FD-A3NA	7.14986433297169
TCGA_TCGA-XF-A9SL	-13.1698733734506
TCGA_TCGA-XF-AAN2	10.2357482105265
TCGA_TCGA-ZF-AA54	11.763335226147
TCGA_TCGA-GU-A766	1.92781983498311
TCGA_TCGA-FD-A6TD	3.85857073878011
TCGA_TCGA-FD-A3B4	4.67530195989918
TCGA_TCGA-DK-A1AB	-5.88685854384298
TCGA_TCGA-BT-A20X	-0.853786186083144
TCGA_TCGA-GV-A3JW	3.84797783384952
TCGA_TCGA-UY-A9PB	4.10639285871642
TCGA_TCGA-FD-A6TI	-19.0650095201011
TCGA_TCGA-XF-AAML	16.3504394930987
TCGA_TCGA-ZF-AA58	9.16049721049248
TCGA_TCGA-FD-A3SP	1.76924212124551
TCGA_TCGA-E7-A97Q	-6.78493048016443
TCGA_TCGA-YC-A9TC	8.8158631139921
TCGA_TCGA-GV-A3QG	1.04430242955081
TCGA_TCGA-K4-A6FZ	-1.1787182002817
TCGA_TCGA-KQ-A41R	-15.2950559679631
TCGA_TCGA-DK-AA6M	5.92402696187316
TCGA_TCGA-ZF-AA52	-4.86979853143738
TCGA_TCGA-K4-A5RJ	12.1778664797594
TCGA_TCGA-HQ-A5ND	18.7042716808642
TCGA_TCGA-BT-A3PK	0.329930183703297
TCGA_TCGA-FD-A3N6	3.92652582945354
TCGA_TCGA-UY-A78P	-0.136136035908168
TCGA_TCGA-CF-A9FL	-12.789728625642
TCGA_TCGA-CF-A9FM	-24.2578182647452
TCGA_TCGA-ZF-A9RD	2.26852307390405
TCGA_TCGA-G2-AA3D	2.97223070198214
TCGA_TCGA-DK-A2I2	-1.39575805365837
TCGA_TCGA-FD-A62S	6.38428569668811
TCGA_TCGA-MV-A51V	-3.50757567244735
TCGA_TCGA-E5-A2PC	0.790423488466157
TCGA_TCGA-DK-A3X2	22.8076883714386
TCGA_TCGA-GD-A76B	-8.73220057780056
TCGA_TCGA-GC-A6I1	-3.23244446955192
TCGA_TCGA-XF-A9SK	-10.3690760700248
TCGA_TCGA-DK-A1AD	-2.78314646564501
TCGA_TCGA-K4-A5RI	7.28684556182297
TCGA_TCGA-FD-A3SQ	-17.0266915651695
TCGA_TCGA-GV-A3QF	4.29074741326816
TCGA_TCGA-E7-A7DV	6.31371525319636
TCGA_TCGA-XF-AAN1	-2.73764606347961
TCGA_TCGA-DK-AA6P	-0.433498314005719
TCGA_TCGA-CF-A47Y	-33.8428147880805
TCGA_TCGA-CF-A3MI	-26.4981107270165
TCGA_TCGA-G2-A2EL	24.4088278074018
TCGA_TCGA-XF-AAMZ	12.1842597600862
TCGA_TCGA-DK-AA6L	5.0477319379588
TCGA_TCGA-XF-A9T4	1.38140669340741
TCGA_TCGA-K4-A6MB	7.70233661682377
TCGA_TCGA-UY-A8OB	12.3482363696215
TCGA_TCGA-ZF-A9R5	-17.9709396222136
TCGA_TCGA-CU-A3KJ	5.51028453502137
TCGA_TCGA-DK-AA6S	-8.22730574047169
TCGA_TCGA-E7-A85H	8.1530941994399
TCGA_TCGA-G2-AA3C	5.57399572184506
TCGA_TCGA-E7-A8O8	-13.3904294545639
TCGA_TCGA-XF-A9SM	10.3263588962007
TCGA_TCGA-DK-A3IN	6.54108633017771
TCGA_TCGA-XF-A8HC	6.16169122149826
TCGA_TCGA-ZF-AA4W	3.63145904345977
TCGA_TCGA-LC-A66R	9.42255021049697
TCGA_TCGA-E7-A8O7	-17.1021169509017
TCGA_TCGA-LT-A8JT	-15.5038647864508
TCGA_TCGA-FJ-A3Z9	-5.57050713720147
TCGA_TCGA-DK-A1AC	13.6556495480242
TCGA_TCGA-C4-A0F1	-3.04383153581441
TCGA_TCGA-G2-A2ES	5.40391973074478
TCGA_TCGA-XF-AAN4	-13.6197279819599
TCGA_TCGA-4Z-AA83	-19.0562096469325
TCGA_TCGA-E7-A5KE	13.0364304727523
TCGA_TCGA-ZF-AA4V	8.3100423709659
TCGA_TCGA-ZF-AA53	1.10312964010795
TCGA_TCGA-ZF-A9RM	13.1144306415586
TCGA_TCGA-CU-A72E	-6.52249834310276
TCGA_TCGA-2F-A9KR	-0.219495585581509
TCGA_TCGA-E5-A4U1	1.03892713447124
TCGA_TCGA-E7-A3Y1	-22.6070083606838
TCGA_TCGA-FD-A6TC	4.32942630844951
TCGA_TCGA-FD-A5BV	-2.27214257558191
TCGA_TCGA-DK-A2I4	3.68785334524491
TCGA_TCGA-UY-A78M	1.26773309233388
TCGA_TCGA-4Z-AA7R	11.2821083650308
TCGA_TCGA-E7-A519	-29.825666562243
TCGA_TCGA-DK-A3IU	-1.1768496491069
TCGA_TCGA-FD-A3SM	-5.51095994838081
TCGA_TCGA-BL-A5ZZ	0.839571956251843
TCGA_TCGA-FD-A62N	-1.11522589697609
TCGA_TCGA-BT-A20J	3.96506093092497
TCGA_TCGA-DK-AA71	2.46830148750284
TCGA_TCGA-KQ-A41O	-5.44664255886979
TCGA_TCGA-E7-A677	-1.07274448098218
TCGA_TCGA-DK-A1A5	5.89375628325926
TCGA_TCGA-HQ-A5NE	7.42040940896498
TCGA_TCGA-XF-AAMT	-1.97905294964083
TCGA_TCGA-XF-A9SU	-3.67741791414769
TCGA_TCGA-CF-A47S	-27.4031265487878
TCGA_TCGA-FD-A6TK	4.87426125416304
TCGA_TCGA-E7-A5KF	-2.94687276315499
TCGA_TCGA-UY-A78L	8.31292417393203
TCGA_TCGA-S5-A6DX	-8.31101513796222
TCGA_TCGA-XF-A8HI	-9.19172520753532
TCGA_TCGA-XF-A9T5	6.3421707295547
TCGA_TCGA-XF-A9SX	-1.08902283016302
TCGA_TCGA-G2-A2EK	-18.0948885634817
TCGA_TCGA-XF-A8HD	4.52237389580448
TCGA_TCGA-GV-A3JX	13.4888100196873
TCGA_TCGA-H4-A2HQ	8.77413986386447
TCGA_TCGA-XF-A9SP	-8.52131876469326
TCGA_TCGA-DK-A3IK	-18.9049222877899
GSE32894_GSM814052	11.9866374927027
GSE32894_GSM814053	-8.16823596900132
GSE32894_GSM814054	7.52077969156583
GSE32894_GSM814055	-11.9228063263795
GSE32894_GSM814056	17.7444876410482
GSE32894_GSM814057	-11.0216925837965
GSE32894_GSM814058	-4.89103584162885
GSE32894_GSM814059	2.09722996171929
GSE32894_GSM814060	1.54583642326855
GSE32894_GSM814061	2.77241657539384
GSE32894_GSM814062	-15.1919277174828
GSE32894_GSM814063	-5.71611050865045
GSE32894_GSM814064	11.678002297098
GSE32894_GSM814065	-3.74783486582891
GSE32894_GSM814066	-9.4164258945936
GSE32894_GSM814067	6.76882080788251
GSE32894_GSM814068	-14.4691465561049
GSE32894_GSM814069	-7.4762551012658
GSE32894_GSM814070	0.450485859189378
GSE32894_GSM814071	-2.4880780611253
GSE32894_GSM814072	-7.61199099672478
GSE32894_GSM814073	-15.9429856373046
GSE32894_GSM814074	-8.86871731186839
GSE32894_GSM814075	-5.56693203142858
GSE32894_GSM814076	4.38548315880598
GSE32894_GSM814077	7.95063958248335
GSE32894_GSM814078	15.7789667661162
GSE32894_GSM814079	13.9463807386414
GSE32894_GSM814080	4.99042587590757
GSE32894_GSM814081	7.20255902036507
GSE32894_GSM814082	-4.19898159367259
GSE32894_GSM814083	-2.02995484923088
GSE32894_GSM814084	-18.1632133596095
GSE32894_GSM814085	15.0556569887274
GSE32894_GSM814086	-6.67668345363676
GSE32894_GSM814087	-3.67355176986994
GSE32894_GSM814088	8.327294647615
GSE32894_GSM814089	-12.6901802570605
GSE32894_GSM814090	3.51678868384813
GSE32894_GSM814091	-6.58956089427242
GSE32894_GSM814092	8.31413503203396
GSE32894_GSM814093	12.2838567449449
GSE32894_GSM814094	9.5211173308813
GSE32894_GSM814095	-12.7915973192361
GSE32894_GSM814096	-4.39354373511904
GSE32894_GSM814097	0.81143798388541
GSE32894_GSM814098	-16.2663049988091
GSE32894_GSM814099	-5.59395272036482
GSE32894_GSM814100	-6.0962953082331
GSE32894_GSM814101	11.7026563301502
GSE32894_GSM814102	-21.0149359847547
GSE32894_GSM814103	-16.9304408045309
GSE32894_GSM814104	-15.1538725400955
GSE32894_GSM814105	-3.65421927824141
GSE32894_GSM814106	4.57877319103246
GSE32894_GSM814107	6.68112390235641
GSE32894_GSM814108	1.86956890217538
GSE32894_GSM814109	-15.2670336358326
GSE32894_GSM814110	6.66393997577941
GSE32894_GSM814111	8.13250725960166
GSE32894_GSM814112	-14.0857373415584
GSE32894_GSM814113	1.59904809659039
GSE32894_GSM814114	9.51087619283341
GSE32894_GSM814115	9.95049637582388
GSE32894_GSM814116	-3.31691999269419
GSE32894_GSM814117	-13.941788768018
GSE32894_GSM814118	-16.5237025878879
GSE32894_GSM814119	4.69091050803981
GSE32894_GSM814120	1.40515382028459
GSE32894_GSM814121	11.3101827129535
GSE32894_GSM814122	-10.0062439802613
GSE32894_GSM814123	-17.7933270045448
GSE32894_GSM814124	15.9516306724383
GSE32894_GSM814125	12.1251702307377
GSE32894_GSM814126	4.33776265071865
GSE32894_GSM814127	0.989199550891795
GSE32894_GSM814128	3.15132915316148
GSE32894_GSM814129	-7.2155136246823
GSE32894_GSM814130	9.66123493155736
GSE32894_GSM814131	8.02330336763466
GSE32894_GSM814132	10.4812668455905
GSE32894_GSM814133	-20.3291849621996
GSE32894_GSM814134	-17.0669447864422
GSE32894_GSM814135	-5.8252330611733
GSE32894_GSM814136	0.468954016501657
GSE32894_GSM814137	-11.6252125426376
GSE32894_GSM814138	2.81102540100497
GSE32894_GSM814139	-12.3662215889058
GSE32894_GSM814140	6.59769091095573
GSE32894_GSM814141	9.59644024168277
GSE32894_GSM814142	5.97678642045469
GSE32894_GSM814143	5.94076434407962
GSE32894_GSM814144	6.94862615064096
GSE32894_GSM814145	19.0647779225221
GSE32894_GSM814146	2.81259566436046
GSE32894_GSM814147	5.65505528329343
GSE32894_GSM814148	14.0177070529616
GSE32894_GSM814149	-0.655927039550498
GSE32894_GSM814150	-16.7001273157279
GSE32894_GSM814151	6.13870366795685
GSE32894_GSM814152	-3.21070189609615
GSE32894_GSM814153	-7.19677150391123
GSE32894_GSM814154	-15.8347625875056
GSE32894_GSM814155	-0.23156939655287
GSE32894_GSM814156	-7.98419514405526
GSE32894_GSM814157	-23.222984869277
GSE32894_GSM814158	11.6560592342034
GSE32894_GSM814159	5.90025714199458
GSE32894_GSM814160	-18.8262153855942
GSE32894_GSM814161	14.9657928252015
GSE32894_GSM814162	-14.6214943348372
GSE32894_GSM814163	-2.6892216214534
GSE32894_GSM814164	-6.16658196667402
GSE32894_GSM814165	13.1229709719645
GSE32894_GSM814166	1.76764189497444
GSE32894_GSM814167	-8.69519675729551
GSE32894_GSM814168	-0.271886309068767
GSE32894_GSM814169	4.46916281203943
GSE32894_GSM814170	12.6505007776467
GSE32894_GSM814171	9.26401127151322
GSE32894_GSM814172	10.387727431255
GSE32894_GSM814173	6.39611924488283
GSE32894_GSM814174	-19.4527771587858
GSE32894_GSM814175	6.81775674719714
GSE32894_GSM814176	-11.8328618870189
GSE32894_GSM814177	4.36746145105732
GSE32894_GSM814178	13.0545379011571
GSE32894_GSM814179	0.617826170171931
GSE32894_GSM814180	-1.89611419430641
GSE32894_GSM814181	5.19706004627202
GSE32894_GSM814182	5.9657247010841
GSE32894_GSM814183	6.21270691845258
GSE32894_GSM814184	7.65507471891428
GSE32894_GSM814185	-1.7695310431604
GSE32894_GSM814186	-13.6687900045074
GSE32894_GSM814187	10.8190419884629
GSE32894_GSM814188	-7.79685332581791
GSE32894_GSM814189	-14.229174972575
GSE32894_GSM814190	-3.85594888618702
GSE32894_GSM814191	-15.7491067203396
GSE32894_GSM814192	-8.83055531865858
GSE32894_GSM814193	-3.877110661005
GSE32894_GSM814194	-4.90838890847949
GSE32894_GSM814195	7.40139740859837
GSE32894_GSM814196	-7.63793597838335
GSE32894_GSM814197	-4.24516645504322
GSE32894_GSM814198	3.40917437372204
GSE32894_GSM814199	7.66524423425427
GSE32894_GSM814200	-16.1444120625819
GSE32894_GSM814201	-9.4762772597672
GSE32894_GSM814202	21.1233275815227
GSE32894_GSM814203	3.38983924121378
GSE32894_GSM814204	-8.23522807982844
GSE32894_GSM814205	-15.6407943010818
GSE32894_GSM814206	5.39381671299562
GSE32894_GSM814207	5.35301274602039
GSE32894_GSM814208	-10.5018073920517
GSE32894_GSM814209	10.0135191514552
GSE32894_GSM814210	-13.0438789842665
GSE32894_GSM814211	0.159343112955252
GSE32894_GSM814212	-9.58220932372329
GSE32894_GSM814213	-6.88865801996944
GSE32894_GSM814214	-7.880826603484
GSE32894_GSM814215	-15.1232603438679
GSE32894_GSM814216	-12.9480821492973
GSE32894_GSM814217	-15.7914621406741
GSE32894_GSM814218	6.50503844328321
GSE32894_GSM814219	3.27739128204476
GSE32894_GSM814220	7.70071531534258
GSE32894_GSM814221	-2.84553179293869
GSE32894_GSM814222	10.128681717554
GSE32894_GSM814223	0.200322668053146
GSE32894_GSM814224	-17.4026707578472
GSE32894_GSM814225	4.07663665985093
GSE32894_GSM814226	-12.2871046395439
GSE32894_GSM814227	8.90264624028459
GSE32894_GSM814228	6.76255286034089
GSE32894_GSM814229	-8.49153045243759
GSE32894_GSM814230	9.4191512873971
GSE32894_GSM814231	-0.740090438812421
GSE32894_GSM814232	-0.621956617349771
GSE32894_GSM814233	7.01236546827145
GSE32894_GSM814234	-16.802819610111
GSE32894_GSM814235	4.49592334851596
GSE32894_GSM814236	11.4739141465897
GSE32894_GSM814237	-5.67602310066151
GSE32894_GSM814238	7.49821870978784
GSE32894_GSM814239	8.90992332264819
GSE32894_GSM814240	5.64320332998331
GSE32894_GSM814241	-11.6141985207819
GSE32894_GSM814242	21.4043441601676
GSE32894_GSM814243	3.31662362815879
GSE32894_GSM814244	3.55152696632677
GSE32894_GSM814245	17.6248130264104
GSE32894_GSM814246	5.88121043023957
GSE32894_GSM814247	-12.3169111945012
GSE32894_GSM814248	12.2131038442947
GSE32894_GSM814249	-10.1976339615085
GSE32894_GSM814250	-19.1206557829795
GSE32894_GSM814251	9.39395045438087
GSE32894_GSM814252	-4.07474528472814
GSE32894_GSM814253	-6.7786066527852
GSE32894_GSM814254	0.996808993576273
GSE32894_GSM814255	6.27194919847875
GSE32894_GSM814256	-6.26317111032927
GSE32894_GSM814257	2.9360678434185
GSE32894_GSM814258	-3.14790751009509
GSE32894_GSM814259	9.66649078842787
GSE32894_GSM814260	8.26334744586758
GSE32894_GSM814261	-11.4978031872817
GSE32894_GSM814262	11.1906167601324
GSE32894_GSM814263	-11.2837125179224
GSE32894_GSM814264	6.69829951406037
GSE32894_GSM814265	13.6164108035392
GSE32894_GSM814266	-18.418932366584
GSE32894_GSM814267	1.33439602701079
GSE32894_GSM814268	7.75526592984366
GSE32894_GSM814269	7.59072810556127
GSE32894_GSM814270	15.3031798653413
GSE32894_GSM814271	0.00228025516413159
GSE32894_GSM814272	9.13554237794301
GSE32894_GSM814273	-5.24300816207877
GSE32894_GSM814274	1.44470797952463
GSE32894_GSM814275	15.3621479374972
GSE32894_GSM814276	-14.3077707524656
GSE32894_GSM814277	10.4543495152977
GSE32894_GSM814278	17.724767237608
GSE32894_GSM814279	-10.0311592703983
GSE32894_GSM814280	6.81993335347438
GSE32894_GSM814281	-11.7320517415927
GSE32894_GSM814282	-2.38019801243451
GSE32894_GSM814283	9.5841022322573
GSE32894_GSM814284	16.4158358731363
GSE32894_GSM814285	-15.3194324574455
GSE32894_GSM814286	-11.5261700547258
GSE32894_GSM814287	-4.66931907147378
GSE32894_GSM814288	-3.02624173229463
GSE32894_GSM814289	7.3690862169974
GSE32894_GSM814290	0.978571037487843
GSE32894_GSM814291	7.71994688221472
GSE32894_GSM814292	1.35617760026072
GSE32894_GSM814293	15.9018505423097
GSE32894_GSM814294	6.85758098680739
GSE32894_GSM814295	2.48857073411879
GSE32894_GSM814296	-12.4760725140534
GSE32894_GSM814297	-11.0352351055925
GSE32894_GSM814298	-0.737491014221836
GSE32894_GSM814299	14.0627110959468
GSE32894_GSM814300	11.5776056357861
GSE32894_GSM814301	-11.9225976194623
GSE32894_GSM814302	2.71506261086248
GSE32894_GSM814303	13.6390182081301
GSE32894_GSM814304	-6.99013994090041
GSE32894_GSM814305	-9.81566116296959
GSE32894_GSM814306	-8.4881189901193
GSE32894_GSM814307	17.9205958022769
GSE32894_GSM814308	-8.71741061506554
GSE32894_GSM814309	4.74925784868849
GSE32894_GSM814310	18.2672486473768
GSE32894_GSM814311	6.56205907706091
GSE32894_GSM814312	-8.50738629932001
GSE32894_GSM814313	-1.32273145082131
GSE32894_GSM814314	-17.2244698208071
GSE32894_GSM814315	10.3031962627961
GSE32894_GSM814316	16.3818198501221
GSE32894_GSM814317	-0.917709770136049
GSE32894_GSM814318	-13.2746717017524
GSE32894_GSM814319	3.54305029418223
GSE32894_GSM814320	11.0701129843811
GSE32894_GSM814321	2.10175703349072
GSE32894_GSM814322	11.6021892731668
GSE32894_GSM814323	-7.32259501879512
GSE32894_GSM814324	-8.42414045774686
GSE32894_GSM814325	14.3951185176558
GSE32894_GSM814326	-22.0503800068037
GSE32894_GSM814327	-6.96926536503475
GSE32894_GSM814328	3.09020645440025
GSE32894_GSM814329	5.7020117147946
GSE32894_GSM814330	10.8303660938476
GSE32894_GSM814331	0.61006628105053
GSE32894_GSM814332	9.66404171310178
GSE32894_GSM814333	8.04942128827083
GSE32894_GSM814334	2.24442404202931
GSE32894_GSM814335	3.81039258010454
GSE32894_GSM814336	-18.2763233658898
GSE32894_GSM814337	-1.29497405966802
GSE32894_GSM814338	-18.0444817456323
GSE32894_GSM814339	5.70763435675984
GSE32894_GSM814340	9.40533230430511
GSE32894_GSM814341	14.4436246405875
GSE32894_GSM814342	-12.1788117727788
GSE32894_GSM814343	15.0052313108986
GSE32894_GSM814344	20.1404046989265
GSE32894_GSM814345	-12.1889672373746
GSE32894_GSM814346	2.14426638127318
GSE32894_GSM814347	13.4496063875066
GSE32894_GSM814348	-12.003885024352
GSE32894_GSM814349	6.87265179279635
GSE32894_GSM814350	17.1584010514613
GSE32894_GSM814351	-14.7584222252926
GSE32894_GSM814352	-7.38198301717973
GSE32894_GSM814353	11.0354760689687
GSE32894_GSM814354	13.5947647450166
GSE32894_GSM814355	-12.2207329955559
GSE32894_GSM814356	19.4498854627225
GSE32894_GSM814357	16.244396941244
GSE32894_GSM814358	-12.5415515965913
GSE32894_GSM814359	-7.7315628914698
GSE31684_GSM786491	12.210675073483
GSE31684_GSM786492	-8.61346646626428
GSE31684_GSM786493	2.54695295347319
GSE31684_GSM786494	5.27409912499422
GSE31684_GSM786495	0.919099706953848
GSE31684_GSM786496	-1.18395746193144
GSE31684_GSM786497	-3.44786144276062
GSE31684_GSM786498	5.00079132268047
GSE31684_GSM786499	5.58813983752315
GSE31684_GSM786500	9.35103634865986
GSE31684_GSM786501	-1.06941248866379
GSE31684_GSM786502	9.01992974526628
GSE31684_GSM786503	-0.257359097169771
GSE31684_GSM786504	4.88726341411596
GSE31684_GSM786505	7.04273217848352
GSE31684_GSM786506	14.12559674967
GSE31684_GSM786507	-1.65308375861753
GSE31684_GSM786508	-6.1058695270236
GSE31684_GSM786509	4.96848856602347
GSE31684_GSM786510	-5.81411854267272
GSE31684_GSM786511	3.1803857409846
GSE31684_GSM786512	3.96490758586588
GSE31684_GSM786513	0.362591957942173
GSE31684_GSM786514	0.748152188305911
GSE31684_GSM786515	-6.12078712107605
GSE31684_GSM786516	-17.9004362833894
GSE31684_GSM786517	7.69217549571429
GSE31684_GSM786518	-9.34969060899016
GSE31684_GSM786519	-3.52679539886394
GSE31684_GSM786520	6.33192550649134
GSE31684_GSM786521	25.7831254880121
GSE31684_GSM786522	8.78426299519072
GSE31684_GSM786523	-17.7733275582889
GSE31684_GSM786524	-0.64634729946041
GSE31684_GSM786525	10.2112703911225
GSE31684_GSM786526	-4.50034276981698
GSE31684_GSM786527	0.867592980491703
GSE31684_GSM786528	2.69432517428364
GSE31684_GSM786529	4.19523464343056
GSE31684_GSM786530	-5.75454521257074
GSE31684_GSM786531	-8.21989436148409
GSE31684_GSM786532	13.4740160343677
GSE31684_GSM786533	0.778791272966356
GSE31684_GSM786534	-6.35230377712355
GSE31684_GSM786535	1.78794061622781
GSE31684_GSM786536	-8.63170544440132
GSE31684_GSM786537	3.53817544013839
GSE31684_GSM786538	4.46790236680941
GSE31684_GSM786539	-11.528505323535
GSE31684_GSM786540	1.44813261721665
GSE31684_GSM786541	-19.6129092853125
GSE31684_GSM786542	-3.78853450796628
GSE31684_GSM786543	-2.11588924038459
GSE31684_GSM786544	-12.9622860811719
GSE31684_GSM786545	-4.96662163769401
GSE31684_GSM786546	0.871710304447985
GSE31684_GSM786547	3.2120690916211
GSE31684_GSM786548	8.37188483760741
GSE31684_GSM786549	-12.6029935054179
GSE31684_GSM786550	18.8193848179156
GSE31684_GSM786551	9.176133780332
GSE31684_GSM786552	-8.4353296785624
GSE31684_GSM786553	11.1418861617184
GSE31684_GSM786554	-13.5953410137713
GSE31684_GSM786555	-6.57511801505648
GSE31684_GSM786556	-21.8979815469345
GSE31684_GSM786557	7.88152714732763
GSE31684_GSM786558	-18.8716495670283
GSE31684_GSM786559	0.831798883392911
GSE31684_GSM786560	-2.96433971570297
GSE31684_GSM786561	-11.2925761848715
GSE31684_GSM786562	10.8575996797459
GSE31684_GSM786563	7.47102658144302
GSE31684_GSM786564	12.5481247927898
GSE31684_GSM786565	-9.1815623016241
GSE31684_GSM786566	9.56859764944867
GSE31684_GSM786567	-8.18867208947805
GSE31684_GSM786568	-6.17939621167645
GSE31684_GSM786569	7.11418187455756
GSE31684_GSM786570	-3.86692597092973
GSE31684_GSM786571	-5.1036331816724
GSE31684_GSM786572	1.25224415212046
GSE31684_GSM786573	-8.9955658320679
GSE31684_GSM786574	-2.6371441937139
GSE31684_GSM786575	6.64217837923263
GSE31684_GSM786576	-1.72891578898152
GSE31684_GSM786577	-15.3710451408053
GSE31684_GSM786578	2.72372880595962
GSE31684_GSM786579	0.301576068118131
GSE31684_GSM786580	22.3006953345764
GSE31684_GSM786581	3.73648236345755
GSE31684_GSM786582	2.22560057942101
GSE31684_GSM786583	2.02512417995236
GSE13507_GSM340605	-13.7515411850788
GSE13507_GSM340606	-18.1011534075043
GSE13507_GSM340607	-5.6255469762927
GSE13507_GSM340608	-8.38450782209114
GSE13507_GSM340609	0.234962571350343
GSE13507_GSM340610	10.3330336820734
GSE13507_GSM340611	10.3178995505628
GSE13507_GSM340612	-15.0831932608668
GSE13507_GSM340613	1.30433497312288
GSE13507_GSM340614	8.41742568403557
GSE13507_GSM340615	-9.1943347353696
GSE13507_GSM340616	-14.2013717070236
GSE13507_GSM340617	-3.42097947597946
GSE13507_GSM340618	19.3883648537066
GSE13507_GSM340619	-5.22073031836682
GSE13507_GSM340620	5.3049901809579
GSE13507_GSM340621	-8.57049357780676
GSE13507_GSM340622	3.1055043963064
GSE13507_GSM340623	5.55248014806929
GSE13507_GSM340624	-7.58913641553139
GSE13507_GSM340625	-11.5412851175377
GSE13507_GSM340626	-11.897052722139
GSE13507_GSM340627	-0.819704057782811
GSE13507_GSM340628	13.175738545082
GSE13507_GSM340629	-7.20916415528742
GSE13507_GSM340630	-6.20194880733984
GSE13507_GSM340631	-11.2787602354673
GSE13507_GSM340632	-7.01745418689487
GSE13507_GSM340633	-0.46129011217057
GSE13507_GSM340634	8.89301629105019
GSE13507_GSM340635	-12.8979909237408
GSE13507_GSM340636	11.8134116073638
GSE13507_GSM340637	-12.1624805532314
GSE13507_GSM340638	-6.03681662496806
GSE13507_GSM340639	-9.5496049533584
GSE13507_GSM340640	-9.92256323942573
GSE13507_GSM340641	15.0769404452979
GSE13507_GSM340642	-3.64983684309737
GSE13507_GSM340643	-12.6856532536567
GSE13507_GSM340644	-12.5895750883916
GSE13507_GSM340645	1.77050825209495
GSE13507_GSM340646	11.9630045065909
GSE13507_GSM340647	-6.60474251382593
GSE13507_GSM340648	-6.7086935537762
GSE13507_GSM340649	-12.2683982334683
GSE13507_GSM340650	-10.3214064410297
GSE13507_GSM340651	-5.39135743897981
GSE13507_GSM340652	-0.889690058789486
GSE13507_GSM340653	13.9324715859139
GSE13507_GSM340654	14.164295731363
GSE13507_GSM340655	9.91005792553191
GSE13507_GSM340656	12.6984573482858
GSE13507_GSM340657	-8.47523506378874
GSE13507_GSM340658	-9.43628355617462
GSE13507_GSM340659	-6.47535169461856
GSE13507_GSM340660	-17.5288052584269
GSE13507_GSM340661	-10.4121139218434
GSE13507_GSM340662	18.0816815439372
GSE13507_GSM340663	11.8956379148079
GSE13507_GSM340664	15.6113459395292
GSE13507_GSM340665	-8.14382904064639
GSE13507_GSM340666	1.7171194516071
GSE13507_GSM340667	-12.6059668665514
GSE13507_GSM340668	-11.4905985091156
GSE13507_GSM340669	-1.95977567633169
GSE13507_GSM340670	-13.4732466889662
GSE13507_GSM340671	7.15705705121451
GSE13507_GSM340672	7.4090812829183
GSE13507_GSM340673	20.3253491863568
GSE13507_GSM340674	-16.6950699483749
GSE13507_GSM340675	4.33478379356615
GSE13507_GSM340676	13.1873281753135
GSE13507_GSM340677	18.9738275448187
GSE13507_GSM340678	14.2391874581457
GSE13507_GSM340679	13.7419696268804
GSE13507_GSM340680	-0.953860901903411
GSE13507_GSM340681	9.07892160280535
GSE13507_GSM340682	1.14100980586514
GSE13507_GSM340683	2.3816625369308
GSE13507_GSM340684	3.51511033212386
GSE13507_GSM340685	-11.3950275154567
GSE13507_GSM340686	-10.6422789657451
GSE13507_GSM340687	13.9944211748618
GSE13507_GSM340688	-1.56930141453731
GSE13507_GSM340689	2.64712788941558
GSE13507_GSM340690	-4.985542227157
GSE13507_GSM340691	-9.33849915119281
GSE13507_GSM340692	-10.9587708550181
GSE13507_GSM340693	12.2823364653961
GSE13507_GSM340694	12.5902632030615
GSE13507_GSM340695	-13.3767099813685
GSE13507_GSM340696	11.1891339862244
GSE13507_GSM340697	1.11484566632983
GSE13507_GSM340698	14.2980590974365
GSE13507_GSM340699	-13.4939853236795
GSE13507_GSM340700	13.4687416750186
GSE13507_GSM340701	25.2558759785799
GSE13507_GSM340702	-0.448945010239248
GSE13507_GSM340703	-8.82274726741693
GSE13507_GSM340704	26.9080262149121
GSE13507_GSM340705	-9.36043736075869
GSE13507_GSM340706	12.1316119124629
GSE13507_GSM340707	-9.84035371350052
GSE13507_GSM340708	12.0909738846478
GSE13507_GSM340709	14.6511847178126
GSE13507_GSM340710	6.22066049474348
GSE13507_GSM340711	4.61319280356166
GSE13507_GSM340712	12.3747160354202
GSE13507_GSM340713	-2.98923174616718
GSE13507_GSM340714	-13.0757763074637
GSE13507_GSM340715	1.59407590312491
GSE13507_GSM340716	-6.29335536020836
GSE13507_GSM340717	-10.7182145489771
GSE13507_GSM340718	-12.0160689201207
GSE13507_GSM340719	-9.40770385580572
GSE13507_GSM340720	-14.6622381893926
GSE13507_GSM340721	17.5908815279878
GSE13507_GSM340722	-3.85468356225904
GSE13507_GSM340723	6.63454448939829
GSE13507_GSM340724	-10.5677697731763
GSE13507_GSM340725	12.245393470724
GSE13507_GSM340726	-14.887039966858
GSE13507_GSM340727	-11.9527840573033
GSE13507_GSM340728	12.9212471330316
GSE13507_GSM340729	15.9154668840005
GSE13507_GSM340730	-8.55002759991405
GSE13507_GSM340731	0.772334034325913
GSE13507_GSM340732	8.61274420940268
GSE13507_GSM340733	-14.2962282724592
GSE13507_GSM340734	10.8764659806061
GSE13507_GSM340735	-0.611429980205549
GSE13507_GSM340736	7.3556758371346
GSE13507_GSM340737	-5.7270436756244
GSE13507_GSM340738	-14.9060449500956
GSE13507_GSM340739	-7.42023447844725
GSE13507_GSM340740	-15.4950616586871
GSE13507_GSM340741	-6.9184997136006
GSE13507_GSM340742	-2.5260416321358
GSE13507_GSM340743	-3.5848203676346
GSE13507_GSM340744	7.89175861998306
GSE13507_GSM340745	16.629254058197
GSE13507_GSM340746	-16.6453524171886
GSE13507_GSM340747	-9.81116970209754
GSE13507_GSM340748	-10.8125386952388
GSE13507_GSM340749	-17.9850213210747
GSE13507_GSM340750	-14.9179583342505
GSE13507_GSM340751	14.2600494444974
GSE13507_GSM340752	0.102028956086564
GSE13507_GSM340753	-13.6716233813949
GSE13507_GSM340754	-9.94753060817349
GSE13507_GSM340755	11.6431601667436
GSE13507_GSM340756	-8.46520429443917
GSE13507_GSM340757	18.3208376221647
GSE13507_GSM340758	-3.03329038669824
GSE13507_GSM340759	-16.6505876867835
GSE13507_GSM340760	15.330700229666
GSE13507_GSM340761	-3.91812130836212
GSE13507_GSM340762	-8.91843839745059
GSE13507_GSM340763	7.58893920098889
GSE13507_GSM340764	3.34924084500805
GSE13507_GSM340765	-1.03374223735988
GSE13507_GSM340766	12.3776367357109
GSE13507_GSM340767	8.93155165182519
GSE13507_GSM340768	8.69593103060458
GSE13507_GSM340769	-4.53501740776845
GSE13507_GSM340770	12.2421784650435
GSE13507_GSM340771	-8.31070273820023
GSE13507_GSM340772	-7.18164159548415
GSE13507_GSM340773	5.26073280017008
GSE13507_GSM340774	2.62927686641551
GSE13507_GSM340775	6.0037097602753
GSE13507_GSM340776	6.63181028022298
GSE13507_GSM340777	7.96300417819305
GSE13507_GSM340778	19.4528845895906
GSE13507_GSM340779	-11.3210713575816
GSE13507_GSM340780	15.7256574101851
GSE13507_GSM340781	16.7191807383631
GSE13507_GSM340782	10.9876921913448
GSE13507_GSM340783	-6.14390837126843
GSE13507_GSM340784	-9.87743358684368
GSE13507_GSM340785	-12.543867464349
GSE13507_GSM340786	11.5351425523982
GSE13507_GSM340787	11.8216727775698
GSE13507_GSM340788	13.5880104579519
GSE13507_GSM340789	-1.8182624708743
GSE13507_GSM340790	-5.66937090515074
GSE13507_GSM340791	-3.10816123168524
GSE13507_GSM340792	7.44171787239131
