# Supplementary material for: Ferroptosis Mediation Patterns Reveal Novel Tool to Implicate Immunotherapy and Multi-Omics Characteristics in Bladder Cancer
Source: Front Cell Dev Biol. 2022 Jan 25;10:791630. doi: 10.3389/fcell.2022.791630 (PMC8821925; doi:10.3389/fcell.2022.791630)
Supplement: Supplementary file 3 [file DataSheet1.ZIP › Supplementary tables/s-table13.txt]

Supplementary table 13: The high and low ferropscore groups information in merged cohort.
id	futime	fustat	Ferropscore	sampleType	group
TCGA-CF-A47X	1.05205479452055	0	-25.5869042175936	TCGA	Low
TCGA-ZF-AA51	4.6958904109589	0	-6.8840066803428	TCGA	High
TCGA-BL-A0C8	3.33972602739726	0	-5.27182103900035	TCGA	High
TCGA-BT-A42C	2.39178082191781	0	4.59516164581753	TCGA	High
TCGA-G2-A3IB	0.602739726027397	1	6.15062087091557	TCGA	High
TCGA-2F-A9KP	0.997260273972603	1	7.87155084115706	TCGA	High
TCGA-DK-A3IT	1.77534246575342	0	10.5634232343608	TCGA	High
TCGA-FD-A43P	2.27945205479452	0	12.5191720638992	TCGA	High
TCGA-DK-A3IV	0.805479452054795	1	9.70113167647853	TCGA	High
TCGA-2F-A9KW	0.695890410958904	1	10.0239489562199	TCGA	High
TCGA-GU-A762	0.635616438356164	1	7.16249749452466	TCGA	High
TCGA-XF-AAME	7.74794520547945	1	-6.67092333282971	TCGA	High
TCGA-XF-AAN0	4.70684931506849	1	-0.0867710138401722	TCGA	High
TCGA-CF-A47W	1.00821917808219	0	-15.9109444121717	TCGA	Low
TCGA-GC-A3I6	1.72602739726027	1	9.81706933039982	TCGA	High
TCGA-FD-A6TA	5.23835616438356	0	-5.62469604959211	TCGA	High
TCGA-DK-A1A7	1.53424657534247	0	-20.250091444401	TCGA	Low
TCGA-FD-A3SR	1.64931506849315	1	5.56806354161107	TCGA	High
TCGA-GU-AATP	2.74794520547945	0	-4.82685820126561	TCGA	High
TCGA-DK-AA6X	1.27945205479452	0	-0.526343736268637	TCGA	High
TCGA-XF-A9T3	0.186301369863014	0	4.19570811149077	TCGA	High
TCGA-PQ-A6FN	1.38904109589041	0	5.60061134216896	TCGA	High
TCGA-DK-A3WW	1.73424657534247	0	0.868640431608505	TCGA	High
TCGA-XF-AAMY	8.24931506849315	0	-3.10577645308031	TCGA	High
TCGA-K4-A3WS	2.08493150684932	0	-3.09514388619607	TCGA	High
TCGA-UY-A9PA	2.93698630136986	0	-9.20774949771269	TCGA	Low
TCGA-G2-AA3F	2.44657534246575	0	1.16258944755281	TCGA	High
TCGA-FJ-A871	0.745205479452055	1	8.81749841009206	TCGA	High
TCGA-ZF-A9RN	1.68493150684932	1	21.2093480811664	TCGA	High
TCGA-GC-A3RB	1.59452054794521	0	17.1667464586487	TCGA	High
TCGA-UY-A9PF	0.320547945205479	0	-18.6820682453035	TCGA	Low
TCGA-YC-A89H	1.56986301369863	0	0.279798282659678	TCGA	High
TCGA-XF-AAMQ	5.96438356164384	0	3.86442635546033	TCGA	High
TCGA-CF-A1HR	1.06575342465753	0	-6.11221016039687	TCGA	High
TCGA-E7-A3X6	2.47671232876712	1	0.87370559458158	TCGA	High
TCGA-DK-A6AW	4.44109589041096	0	-15.8104821673062	TCGA	Low
TCGA-GC-A3BM	1.78356164383562	1	0.0322202689286128	TCGA	High
TCGA-GV-A6ZA	1.89315068493151	0	4.86392451428073	TCGA	High
TCGA-G2-A2EJ	4	0	5.23610839657486	TCGA	High
TCGA-FD-A43N	1.91506849315068	0	-8.71356720281755	TCGA	Low
TCGA-UY-A8OD	9.4027397260274	0	-11.6867491749026	TCGA	Low
TCGA-2F-A9KT	6.44383561643836	0	7.95362814365425	TCGA	High
TCGA-BT-A20Q	1.62465753424658	1	-14.1009752049391	TCGA	Low
TCGA-CU-A0YR	1.26027397260274	1	5.07647275250242	TCGA	High
TCGA-SY-A9G5	3.24931506849315	0	0.112192823048175	TCGA	High
TCGA-4Z-AA84	1.26027397260274	0	4.58463339906863	TCGA	High
TCGA-4Z-AA7Q	1.3972602739726	1	-2.99837621467934	TCGA	High
TCGA-FD-A5BT	0.898630136986301	1	-8.90255036854615	TCGA	Low
TCGA-CF-A27C	1.16438356164384	0	-13.0452227256385	TCGA	Low
TCGA-E7-A6MF	2.05479452054795	0	-23.2505136929412	TCGA	Low
TCGA-FT-A61P	0.923287671232877	0	4.87036293571508	TCGA	High
TCGA-DK-AA77	1.69315068493151	0	3.1494949778026	TCGA	High
TCGA-ZF-AA5N	0.46027397260274	1	0.699241738044567	TCGA	High
TCGA-DK-AA6U	1.58356164383562	0	14.3130469109732	TCGA	High
TCGA-BT-A20O	1.01369863013699	1	6.31418151972341	TCGA	High
TCGA-GD-A3OS	1.74794520547945	0	10.7907776794775	TCGA	High
TCGA-XF-A9SZ	2.35342465753425	1	0.167306401859478	TCGA	High
TCGA-4Z-AA82	4.26301369863014	1	8.69516160386209	TCGA	High
TCGA-DK-AA76	1.0027397260274	0	4.74987392083901	TCGA	High
TCGA-DK-A3IL	1.13150684931507	1	-0.145139366277848	TCGA	High
TCGA-E7-A678	2.18630136986301	0	-24.4641416937124	TCGA	Low
TCGA-ZF-A9R1	2.11780821917808	0	4.80064667041687	TCGA	High
TCGA-XF-A9SH	5.4	1	-24.0836372176813	TCGA	Low
TCGA-FD-A5BU	1.61095890410959	0	-0.469422517695364	TCGA	High
TCGA-C4-A0F7	0.16986301369863	1	8.07344985267543	TCGA	High
TCGA-C4-A0F0	0.161643835616438	0	13.1816658127552	TCGA	High
TCGA-FD-A3N5	1.87671232876712	1	15.4575326723305	TCGA	High
TCGA-ZF-AA5H	2.45753424657534	0	8.05039130454352	TCGA	High
TCGA-DK-A3WX	0.879452054794521	1	8.41413924859931	TCGA	High
TCGA-YF-AA3L	0.997260273972603	0	-9.46169172097246	TCGA	Low
TCGA-BT-A2LA	1.43013698630137	0	17.8620476467892	TCGA	High
TCGA-4Z-AA87	3.98356164383562	0	13.7839621357418	TCGA	High
TCGA-BT-A2LB	1.34794520547945	1	-2.02211245101903	TCGA	High
TCGA-XF-A8HB	3.75342465753425	0	12.1541708341968	TCGA	High
TCGA-DK-A2I6	7.27671232876712	0	11.076910392689	TCGA	High
TCGA-ZF-AA4X	5.6	0	9.77638640038362	TCGA	High
TCGA-BT-A20P	1.49041095890411	1	-2.04041517010382	TCGA	High
TCGA-BT-A20W	0.695890410958904	1	3.11881079191541	TCGA	High
TCGA-FD-A5BX	0.473972602739726	1	-10.5358875286216	TCGA	Low
TCGA-BL-A13J	0.221917808219178	1	0.38729124520001	TCGA	High
TCGA-CF-A8HX	0.945205479452055	0	-16.2932785392637	TCGA	Low
TCGA-PQ-A6FI	1.01917808219178	0	15.8039373240463	TCGA	High
TCGA-FJ-A3Z7	2.58904109589041	0	-26.9108550480613	TCGA	Low
TCGA-E7-A7PW	1.13972602739726	0	2.35773672614096	TCGA	High
TCGA-4Z-AA7S	2.91506849315068	1	4.03700313320797	TCGA	High
TCGA-CF-A3MH	1.09041095890411	0	-11.4512999863601	TCGA	Low
TCGA-DK-A6B2	1.30684931506849	0	-2.30939420254762	TCGA	High
TCGA-4Z-AA86	0.852054794520548	1	9.61942245266706	TCGA	High
TCGA-5N-A9KI	0.208219178082192	1	-2.00026881418092	TCGA	High
TCGA-GU-AATO	0.887671232876712	1	-2.50412146715188	TCGA	High
TCGA-FD-A6TG	0.254794520547945	1	-2.96905452806255	TCGA	High
TCGA-4Z-AA7O	1.4027397260274	0	-1.70118984906264	TCGA	High
TCGA-GV-A3QI	3.04109589041096	0	19.5280925000605	TCGA	High
TCGA-DK-A6AV	5.34794520547945	0	5.37342818412024	TCGA	High
TCGA-DK-A1A3	1.82191780821918	1	-1.25238151193843	TCGA	High
TCGA-GD-A6C6	0.183561643835616	0	-0.895376386579801	TCGA	High
TCGA-GC-A3RD	1.17260273972603	0	-0.955882324256458	TCGA	High
TCGA-BT-A20R	0.421917808219178	1	0.247686677417296	TCGA	High
TCGA-XF-A9T0	2.18904109589041	0	3.77029721383526	TCGA	High
TCGA-YF-AA3M	1.13698630136986	0	18.3486655513221	TCGA	High
TCGA-4Z-AA7Y	4.16986301369863	0	3.74604441401272	TCGA	High
TCGA-FD-A62O	0.591780821917808	1	-7.54358853179398	TCGA	High
TCGA-BL-A3JM	0.561643835616438	1	21.0870137433922	TCGA	High
TCGA-FJ-A3ZF	1.43561643835616	0	5.96396188237269	TCGA	High
TCGA-CU-A0YO	0.408219178082192	1	-16.8262303086824	TCGA	Low
TCGA-CF-A5UA	1	0	-4.1736189211874	TCGA	High
TCGA-K4-AAQO	0.983561643835616	0	-3.67625111236941	TCGA	High
TCGA-XF-AAMJ	4.57534246575342	1	-12.133558366448	TCGA	Low
TCGA-GU-A763	2.73150684931507	0	-11.2781169161497	TCGA	Low
TCGA-G2-A2EC	1.90684931506849	1	-23.3796533673973	TCGA	Low
TCGA-FD-A3B7	0.334246575342466	1	4.29389983129004	TCGA	High
TCGA-FD-A5C0	1.50684931506849	1	9.07603453946112	TCGA	High
TCGA-FD-A5BS	4.49041095890411	0	-14.177680030184	TCGA	Low
TCGA-CU-A0YN	1.07671232876712	1	8.57425088120241	TCGA	High
TCGA-FD-A5BZ	2.28767123287671	1	-3.78095088425621	TCGA	High
TCGA-UY-A9PE	0.517808219178082	0	-1.16957244645361	TCGA	High
TCGA-GV-A40E	0.715068493150685	1	11.854773131971	TCGA	High
TCGA-BT-A2LD	1.70684931506849	1	7.9550756584433	TCGA	High
TCGA-UY-A9PD	1.48493150684931	0	4.05656516513537	TCGA	High
TCGA-G2-AA3B	5.5013698630137	0	-2.12382574325835	TCGA	High
TCGA-K4-A54R	2.30684931506849	0	6.46898983584454	TCGA	High
TCGA-DK-A1AA	1.58356164383562	0	-14.1629430940665	TCGA	Low
TCGA-CU-A5W6	0.153424657534247	1	1.09802433488476	TCGA	High
TCGA-DK-AA6R	13.8109589041096	0	10.9388491122277	TCGA	High
TCGA-BT-A3PH	0.389041095890411	1	7.92265439724432	TCGA	High
TCGA-BL-A13I	0.610958904109589	1	5.23118293201323	TCGA	High
TCGA-CF-A3MF	1.04931506849315	0	-39.274467054534	TCGA	Low
TCGA-CF-A47T	1.05479452054795	1	-8.17883685353264	TCGA	High
TCGA-YC-A8S6	0.802739726027397	0	-10.3057432034843	TCGA	Low
TCGA-DK-A3IS	4.18904109589041	0	6.56150503940926	TCGA	High
TCGA-XF-A9SJ	0.268493150684932	1	1.96977155101012	TCGA	High
TCGA-DK-AA6T	1.56712328767123	0	9.05853604394085	TCGA	High
TCGA-BT-A20N	2.17808219178082	1	13.6559269260439	TCGA	High
TCGA-C4-A0F6	1.91780821917808	0	-1.06328814883967	TCGA	High
TCGA-CF-A7I0	1.00821917808219	0	-15.1361733337662	TCGA	Low
TCGA-FD-A3B6	2.75342465753425	1	12.4559604552239	TCGA	High
TCGA-GC-A3YS	2.07671232876712	0	7.64487018702398	TCGA	High
TCGA-XF-A9T2	1.57534246575342	1	7.116089691638	TCGA	High
TCGA-UY-A78O	6.33424657534247	0	-7.3621293037958	TCGA	High
TCGA-GC-A3OO	1.31780821917808	0	3.04943243411955	TCGA	High
TCGA-E7-A6ME	2.0027397260274	0	13.7402716411926	TCGA	High
TCGA-XF-AAN5	6.28219178082192	0	3.68949276186511	TCGA	High
TCGA-FD-A3SN	2.43013698630137	0	6.39502180709716	TCGA	High
TCGA-ZF-A9R2	1.75890410958904	0	0.637975488746311	TCGA	High
TCGA-ZF-AA4T	1.64109589041096	1	12.325465838567	TCGA	High
TCGA-E7-A4IJ	1.84657534246575	1	2.91420581788375	TCGA	High
TCGA-FD-A6TE	1.03013698630137	0	12.9093481649257	TCGA	High
TCGA-H4-A2HO	0.126027397260274	0	-23.0956284464126	TCGA	Low
TCGA-FD-A6TB	1.56712328767123	0	1.19673104211848	TCGA	High
TCGA-XF-AAN3	7.19178082191781	0	-12.4864907115804	TCGA	Low
TCGA-XF-AAMH	0.942465753424658	1	-0.410138927629975	TCGA	High
TCGA-FD-A3B8	1.05205479452055	0	-1.2628874083635	TCGA	High
TCGA-XF-A9SY	1.75342465753425	0	9.19440023726378	TCGA	High
TCGA-CF-A9FF	0.989041095890411	0	-14.7064072219716	TCGA	Low
TCGA-XF-A9ST	0.350684931506849	1	23.0928540568263	TCGA	High
TCGA-DK-A6B5	4.22465753424658	0	3.21049081667395	TCGA	High
TCGA-GC-A3RC	1.32602739726027	0	8.9646375174517	TCGA	High
TCGA-GV-A3QK	2.27945205479452	0	-10.9373548086343	TCGA	Low
TCGA-GU-A764	1.67123287671233	0	1.64166961665128	TCGA	High
TCGA-GU-A42R	1.58082191780822	1	-4.16992474805673	TCGA	High
TCGA-DK-A6B6	3.05479452054795	0	-11.3504635528126	TCGA	Low
TCGA-R3-A69X	1.18630136986301	0	3.90400251578606	TCGA	High
TCGA-5N-A9KM	1.45205479452055	1	-16.7492066073922	TCGA	Low
TCGA-FD-A6TF	0.189041095890411	1	5.45146377238806	TCGA	High
TCGA-XF-AAMR	7.64383561643836	0	-8.83344518558178	TCGA	Low
TCGA-XF-A8HF	8.09315068493151	1	-5.56920864977651	TCGA	High
TCGA-ZF-AA4U	0.717808219178082	1	-5.67519956603444	TCGA	High
TCGA-DK-A3IQ	1.47671232876712	1	-17.430141021689	TCGA	Low
TCGA-E7-A4XJ	0.186301369863014	1	-16.3697975163317	TCGA	Low
TCGA-XF-A9T6	0.175342465753425	0	12.1214954064409	TCGA	High
TCGA-4Z-AA7M	1.35616438356164	0	9.73621353705707	TCGA	High
TCGA-ZF-AA56	0.70958904109589	1	2.14007852270015	TCGA	High
TCGA-XF-A8HH	0.156164383561644	1	-8.13228311592836	TCGA	High
TCGA-C4-A0EZ	0.747945205479452	1	26.5371877213905	TCGA	High
TCGA-FD-A62P	0.523287671232877	1	2.61227043229675	TCGA	High
TCGA-CF-A47V	1.03835616438356	0	-22.4849751147294	TCGA	Low
TCGA-XF-A9SI	6.63835616438356	0	3.31683777530397	TCGA	High
TCGA-GU-A42Q	0.942465753424658	1	10.388855085734	TCGA	High
TCGA-BT-A42F	2.36712328767123	0	-2.3444424315705	TCGA	High
TCGA-ZF-A9RF	5.33972602739726	0	12.8510505944686	TCGA	High
TCGA-KQ-A41N	4.39452054794521	0	-10.3187385920644	TCGA	Low
TCGA-GD-A3OQ	0.26027397260274	0	7.64729955892712	TCGA	High
TCGA-BT-A20U	1.24657534246575	1	7.1640810477894	TCGA	High
TCGA-XF-A9SW	0.991780821917808	1	-10.7521264820694	TCGA	Low
TCGA-FD-A3B3	2.66849315068493	1	8.0201945710182	TCGA	High
TCGA-ZF-A9RC	7.85753424657534	0	0.438289777693588	TCGA	High
TCGA-E7-A6MD	0.353424657534247	0	-7.8181292676473	TCGA	High
TCGA-E5-A4TZ	1.27945205479452	1	16.8452159999848	TCGA	High
TCGA-ZF-A9R4	2.52328767123288	0	-0.683498694258403	TCGA	High
TCGA-GV-A3QH	0.706849315068493	1	9.8422681368629	TCGA	High
TCGA-BT-A0YX	1.0958904109589	1	-1.29238424639075	TCGA	High
TCGA-FT-A3EE	0.271232876712329	1	-5.42671086809185	TCGA	High
TCGA-ZF-A9RL	7.40547945205479	0	0.19580943163316	TCGA	High
TCGA-ZF-A9R9	2.36712328767123	1	-26.1605273794985	TCGA	Low
TCGA-ZF-A9RE	0.29041095890411	1	6.73439816917107	TCGA	High
TCGA-DK-A6B1	5.61369863013699	0	4.20101759185129	TCGA	High
TCGA-CF-A5U8	1.09315068493151	0	-23.617872751871	TCGA	Low
TCGA-XF-AAMW	0.693150684931507	1	1.60024119830025	TCGA	High
TCGA-BT-A3PJ	2.16164383561644	0	9.88641894437063	TCGA	High
TCGA-ZF-A9R7	1.82191780821918	0	-10.7594502265098	TCGA	Low
TCGA-FD-A3SO	0.46027397260274	1	10.6816466388926	TCGA	High
TCGA-E7-A97P	1.1972602739726	1	2.5849589264435	TCGA	High
TCGA-GU-A767	0.394520547945205	1	-1.59812251529433	TCGA	High
TCGA-4Z-AA81	3.47945205479452	1	6.75694794639298	TCGA	High
TCGA-2F-A9KQ	7.90684931506849	0	-5.97799740065013	TCGA	High
TCGA-SY-A9G0	2.76164383561644	1	-15.0861839962546	TCGA	Low
TCGA-GV-A40G	1.58904109589041	0	11.1721681995264	TCGA	High
TCGA-FD-A43Y	1.2986301369863	1	-1.44517690035383	TCGA	High
TCGA-S5-AA26	1.37808219178082	0	-3.16806627828861	TCGA	High
TCGA-BT-A42E	3.03561643835616	0	0.390878341449071	TCGA	High
TCGA-FD-A43X	0.301369863013699	0	-13.1393378241444	TCGA	Low
TCGA-ZF-AA4R	2.83835616438356	1	9.31732587192906	TCGA	High
TCGA-BT-A20T	1.24109589041096	1	-6.53745902331302	TCGA	High
TCGA-E7-A7DU	0.0767123287671233	0	-11.0447595410169	TCGA	Low
TCGA-DK-A3WY	13.6082191780822	0	7.85373710642085	TCGA	High
TCGA-G2-A2EF	5.16164383561644	0	10.6082859494283	TCGA	High
TCGA-BT-A20V	0.421917808219178	1	16.5757274622931	TCGA	High
TCGA-K4-A3WV	1.76986301369863	0	10.6426493574168	TCGA	High
TCGA-GU-AATQ	0.583561643835616	1	7.5869870199918	TCGA	High
TCGA-G2-A3VY	1.46849315068493	0	8.64213062306434	TCGA	High
TCGA-XF-AAN8	0.323287671232877	1	-30.423241940943	TCGA	Low
TCGA-CU-A3QU	0.432876712328767	0	10.4420345525555	TCGA	High
TCGA-GD-A3OP	0.175342465753425	0	-11.7187775536326	TCGA	Low
TCGA-KQ-A41P	2.9972602739726	0	-9.76525380314626	TCGA	Low
TCGA-UY-A9PH	4.27671232876712	0	-1.67991685923133	TCGA	High
TCGA-FD-A5BY	0.687671232876712	0	10.4411357735876	TCGA	High
TCGA-K4-A3WU	0.287671232876712	0	-8.55952292041851	TCGA	Low
TCGA-FD-A3SJ	2.02465753424658	1	8.64812299170519	TCGA	High
TCGA-FD-A3B5	0.745205479452055	1	2.59559410593612	TCGA	High
TCGA-GC-A6I3	0	0	-1.55862748736718	TCGA	High
TCGA-4Z-AA80	0.0520547945205479	1	15.4489152477768	TCGA	High
TCGA-G2-A3IE	1.67671232876712	1	-14.1880782450162	TCGA	Low
TCGA-ZF-A9R0	1.86301369863014	1	-14.0830738599518	TCGA	Low
TCGA-FD-A43S	1.24657534246575	0	-22.2904219568254	TCGA	Low
TCGA-XF-A8HG	1.27945205479452	1	-11.9595560631221	TCGA	Low
TCGA-K4-A83P	1.35616438356164	0	-12.4362567405838	TCGA	Low
TCGA-GD-A2C5	2.22465753424658	0	-1.81247655020967	TCGA	High
TCGA-XF-AAMX	0.564383561643836	1	8.7075933089876	TCGA	High
TCGA-DK-A1AE	1.34520547945205	0	7.09925509233095	TCGA	High
TCGA-FJ-A3ZE	0.887671232876712	1	3.81252184390312	TCGA	High
TCGA-DK-A2I1	1.4958904109589	0	-8.23349998946088	TCGA	High
TCGA-DK-A6B0	6.38356164383562	0	-17.5830126585602	TCGA	Low
TCGA-FD-A5BR	2.22739726027397	0	-9.0614001910611	TCGA	Low
TCGA-KQ-A41Q	0.989041095890411	0	4.96778781595292	TCGA	High
TCGA-DK-A1AF	1.46849315068493	0	-6.0668523355131	TCGA	High
TCGA-LT-A5Z6	1.2986301369863	0	9.36301277663564	TCGA	High
TCGA-GC-A4ZW	0.0410958904109589	0	16.6853499045819	TCGA	High
TCGA-K4-A4AB	0.208219178082192	0	-21.1954997783163	TCGA	Low
TCGA-DK-AA74	4.67945205479452	0	-3.04091067197547	TCGA	High
TCGA-G2-A2EO	4.94246575342466	1	4.19217682480203	TCGA	High
TCGA-DK-A1AG	1.3013698630137	0	-8.80043164393776	TCGA	Low
TCGA-GV-A3JZ	1.65205479452055	0	12.1276849400036	TCGA	High
TCGA-XF-A9SV	1.06301369863014	1	-5.4509109090586	TCGA	High
TCGA-UY-A78K	1.46849315068493	1	9.88064094346291	TCGA	High
TCGA-FD-A6TH	0.358904109589041	1	14.4398177685825	TCGA	High
TCGA-DK-AA6W	1.13698630136986	1	19.6197413814891	TCGA	High
TCGA-CF-A3MG	1.01095890410959	0	4.80035991622663	TCGA	High
TCGA-DK-A3X1	5.5041095890411	0	-7.8892487823902	TCGA	High
TCGA-DK-A1A6	5.53424657534247	0	12.072564702601	TCGA	High
TCGA-XF-AAMG	9.21643835616438	0	13.8396286548509	TCGA	High
TCGA-E7-A541	2.13150684931507	1	7.89418414897384	TCGA	High
TCGA-XF-A8HE	10.4575342465753	0	8.2999573239828	TCGA	High
TCGA-DK-AA6Q	1.13150684931507	1	4.86179614502493	TCGA	High
TCGA-UY-A78N	7.23561643835616	1	13.901608250065	TCGA	High
TCGA-DK-AA75	0.931506849315068	1	6.80297390791096	TCGA	High
TCGA-ZF-AA5P	1.01917808219178	0	-11.9903358580497	TCGA	Low
TCGA-GC-A3WC	1.47945205479452	0	2.94686904890031	TCGA	High
TCGA-K4-A4AC	0.761643835616438	1	7.74589884473908	TCGA	High
TCGA-FD-A3SL	1.95068493150685	1	-7.12908902997633	TCGA	High
TCGA-K4-A5RH	0.756164383561644	0	8.249208691664	TCGA	High
TCGA-FD-A5C1	4.90958904109589	0	0.641834034494886	TCGA	High
TCGA-XF-AAN7	1.54794520547945	1	18.5671283515771	TCGA	High
TCGA-2F-A9KO	2.01095890410959	1	-3.48498613941481	TCGA	High
TCGA-DK-A3IM	0.679452054794521	1	14.5967986328945	TCGA	High
TCGA-FD-A3SS	1.07123287671233	1	10.438504507651	TCGA	High
TCGA-4Z-AA7N	3.74520547945205	1	-14.634127220144	TCGA	Low
TCGA-HQ-A2OE	3.21643835616438	0	10.8779914584609	TCGA	High
TCGA-UY-A8OC	0	1	-2.64331526432945	TCGA	High
TCGA-GV-A3JV	1.18904109589041	1	-2.43689719350607	TCGA	High
TCGA-XF-A9T8	1.14520547945205	1	3.34090046895951	TCGA	High
TCGA-KQ-A41S	0.0958904109589041	0	0.748201354734327	TCGA	High
TCGA-CU-A3YL	2.48219178082192	0	-9.44852441477182	TCGA	Low
TCGA-E7-A7XN	1.17260273972603	0	2.80746327555831	TCGA	High
TCGA-DK-A2HX	3.89041095890411	1	-4.37488717125202	TCGA	High
TCGA-CF-A8HY	0.945205479452055	0	-11.792718783153	TCGA	Low
TCGA-4Z-AA7W	2.3013698630137	0	-0.296658933588148	TCGA	High
TCGA-FD-A43U	1.74246575342466	0	-13.2448005342547	TCGA	Low
TCGA-BT-A0S7	0.547945205479452	1	6.85370277601885	TCGA	High
TCGA-ZF-A9R3	2.6	1	-7.43679008716529	TCGA	High
TCGA-4Z-AA89	2.81917808219178	0	-7.34990352695116	TCGA	High
TCGA-GU-A42P	0.90958904109589	1	11.5452076541009	TCGA	High
TCGA-FD-A3NA	5.05479452054795	0	7.14986433297169	TCGA	High
TCGA-XF-A9SL	5.53424657534247	1	-13.1698733734506	TCGA	Low
TCGA-XF-AAN2	5.12054794520548	1	10.2357482105265	TCGA	High
TCGA-ZF-AA54	1.61643835616438	1	11.763335226147	TCGA	High
TCGA-GU-A766	1.31506849315068	0	1.92781983498311	TCGA	High
TCGA-FD-A6TD	1.05753424657534	1	3.85857073878011	TCGA	High
TCGA-FD-A3B4	1.3972602739726	1	4.67530195989918	TCGA	High
TCGA-DK-A1AB	1.39178082191781	1	-5.88685854384298	TCGA	High
TCGA-BT-A20X	0.687671232876712	1	-0.853786186083144	TCGA	High
TCGA-GV-A3JW	1.77808219178082	0	3.84797783384952	TCGA	High
TCGA-UY-A9PB	2.46301369863014	0	4.10639285871642	TCGA	High
TCGA-FD-A6TI	0.805479452054795	1	-19.0650095201011	TCGA	Low
TCGA-XF-AAML	0.635616438356164	1	16.3504394930987	TCGA	High
TCGA-ZF-AA58	4.51780821917808	0	9.16049721049248	TCGA	High
TCGA-FD-A3SP	2.14520547945205	0	1.76924212124551	TCGA	High
TCGA-E7-A97Q	0.673972602739726	1	-6.78493048016443	TCGA	High
TCGA-YC-A9TC	0.0547945205479452	1	8.8158631139921	TCGA	High
TCGA-K4-A6FZ	0.150684931506849	0	-1.1787182002817	TCGA	High
TCGA-KQ-A41R	3.6986301369863	0	-15.2950559679631	TCGA	Low
TCGA-DK-AA6M	4.33424657534247	0	5.92402696187316	TCGA	High
TCGA-ZF-AA52	2.95068493150685	1	-4.86979853143738	TCGA	High
TCGA-K4-A5RJ	1.47671232876712	0	12.1778664797594	TCGA	High
TCGA-HQ-A5ND	0.750684931506849	1	18.7042716808642	TCGA	High
TCGA-BT-A3PK	0.83013698630137	1	0.329930183703297	TCGA	High
TCGA-FD-A3N6	2.33150684931507	0	3.92652582945354	TCGA	High
TCGA-UY-A78P	6.52054794520548	0	-0.136136035908168	TCGA	High
TCGA-CF-A9FL	1.54794520547945	1	-12.789728625642	TCGA	Low
TCGA-CF-A9FM	1.09041095890411	0	-24.2578182647452	TCGA	Low
TCGA-ZF-A9RD	1.11780821917808	1	2.26852307390405	TCGA	High
TCGA-G2-AA3D	5.86027397260274	0	2.97223070198214	TCGA	High
TCGA-DK-A2I2	0.649315068493151	1	-1.39575805365837	TCGA	High
TCGA-FD-A62S	1.11232876712329	1	6.38428569668811	TCGA	High
TCGA-MV-A51V	1.12328767123288	0	-3.50757567244735	TCGA	High
TCGA-E5-A2PC	3.63287671232877	0	0.790423488466157	TCGA	High
TCGA-DK-A3X2	1.4986301369863	1	22.8076883714386	TCGA	High
TCGA-GD-A76B	0.613698630136986	0	-8.73220057780056	TCGA	Low
TCGA-GC-A6I1	0	0	-3.23244446955192	TCGA	High
TCGA-XF-A9SK	1.33150684931507	1	-10.3690760700248	TCGA	Low
TCGA-DK-A1AD	9.36986301369863	0	-2.78314646564501	TCGA	High
TCGA-K4-A5RI	0.975342465753425	1	7.28684556182297	TCGA	High
TCGA-FD-A3SQ	3.8986301369863	1	-17.0266915651695	TCGA	Low
TCGA-GV-A3QF	1.69041095890411	1	4.29074741326816	TCGA	High
TCGA-E7-A7DV	0.101369863013699	0	6.31371525319636	TCGA	High
TCGA-XF-AAN1	2.57808219178082	1	-2.73764606347961	TCGA	High
TCGA-DK-AA6P	1.25205479452055	0	-0.433498314005719	TCGA	High
TCGA-CF-A47Y	1.02191780821918	0	-33.8428147880805	TCGA	Low
TCGA-CF-A3MI	1.01369863013699	0	-26.4981107270165	TCGA	Low
TCGA-G2-A2EL	2.24383561643836	1	24.4088278074018	TCGA	High
TCGA-XF-AAMZ	3.69315068493151	1	12.1842597600862	TCGA	High
TCGA-DK-AA6L	3.18630136986301	1	5.0477319379588	TCGA	High
TCGA-XF-A9T4	1.35616438356164	1	1.38140669340741	TCGA	High
TCGA-K4-A6MB	1.28493150684932	0	7.70233661682377	TCGA	High
TCGA-UY-A8OB	5.77808219178082	0	12.3482363696215	TCGA	High
TCGA-ZF-A9R5	2.98630136986301	0	-17.9709396222136	TCGA	Low
TCGA-CU-A3KJ	1.53972602739726	0	5.51028453502137	TCGA	High
TCGA-DK-AA6S	13.8356164383562	0	-8.22730574047169	TCGA	High
TCGA-E7-A85H	1.07945205479452	0	8.1530941994399	TCGA	High
TCGA-G2-AA3C	0.578082191780822	1	5.57399572184506	TCGA	High
TCGA-E7-A8O8	0.0356164383561644	0	-13.3904294545639	TCGA	Low
TCGA-XF-A9SM	2.87123287671233	0	10.3263588962007	TCGA	High
TCGA-DK-A3IN	0.684931506849315	1	6.54108633017771	TCGA	High
TCGA-XF-A8HC	0.547945205479452	1	6.16169122149826	TCGA	High
TCGA-ZF-AA4W	5.01369863013699	0	3.63145904345977	TCGA	High
TCGA-LC-A66R	1.27671232876712	0	9.42255021049697	TCGA	High
TCGA-E7-A8O7	1.27671232876712	0	-17.1021169509017	TCGA	Low
TCGA-LT-A8JT	1.75616438356164	0	-15.5038647864508	TCGA	Low
TCGA-FJ-A3Z9	1.05479452054795	1	-5.57050713720147	TCGA	High
TCGA-DK-A1AC	10.9068493150685	0	13.6556495480242	TCGA	High
TCGA-C4-A0F1	0.243835616438356	0	-3.04383153581441	TCGA	High
TCGA-G2-A2ES	2.75068493150685	1	5.40391973074478	TCGA	High
TCGA-XF-AAN4	2.25479452054795	1	-13.6197279819599	TCGA	Low
TCGA-4Z-AA83	5.54520547945206	0	-19.0562096469325	TCGA	Low
TCGA-E7-A5KE	0.0465753424657534	0	13.0364304727523	TCGA	High
TCGA-ZF-AA4V	4.94794520547945	0	8.3100423709659	TCGA	High
TCGA-ZF-AA53	4.82465753424658	0	1.10312964010795	TCGA	High
TCGA-ZF-A9RM	3.98630136986301	0	13.1144306415586	TCGA	High
TCGA-CU-A72E	1.13150684931507	1	-6.52249834310276	TCGA	High
TCGA-2F-A9KR	8.72054794520548	1	-0.219495585581509	TCGA	High
TCGA-E5-A4U1	3.23561643835616	0	1.03892713447124	TCGA	High
TCGA-E7-A3Y1	0.446575342465753	0	-22.6070083606838	TCGA	Low
TCGA-FD-A6TC	0.512328767123288	0	4.32942630844951	TCGA	High
TCGA-FD-A5BV	0.446575342465753	1	-2.27214257558191	TCGA	High
TCGA-DK-A2I4	10.5068493150685	0	3.68785334524491	TCGA	High
TCGA-UY-A78M	1.89041095890411	1	1.26773309233388	TCGA	High
TCGA-4Z-AA7R	1.43013698630137	1	11.2821083650308	TCGA	High
TCGA-E7-A519	1.39178082191781	0	-29.825666562243	TCGA	Low
TCGA-DK-A3IU	1.93424657534247	1	-1.1768496491069	TCGA	High
TCGA-FD-A3SM	1.4986301369863	1	-5.51095994838081	TCGA	High
TCGA-BL-A5ZZ	1.03287671232877	0	0.839571956251843	TCGA	High
TCGA-FD-A62N	0.224657534246575	0	-1.11522589697609	TCGA	High
TCGA-BT-A20J	1.58630136986301	1	3.96506093092497	TCGA	High
TCGA-DK-AA71	1.13698630136986	0	2.46830148750284	TCGA	High
TCGA-KQ-A41O	4.21369863013699	0	-5.44664255886979	TCGA	High
TCGA-E7-A677	2.24657534246575	0	-1.07274448098218	TCGA	High
TCGA-DK-A1A5	0.178082191780822	1	5.89375628325926	TCGA	High
TCGA-HQ-A5NE	1.01369863013699	1	7.42040940896498	TCGA	High
TCGA-XF-AAMT	0.246575342465753	1	-1.97905294964083	TCGA	High
TCGA-XF-A9SU	0.498630136986301	1	-3.67741791414769	TCGA	High
TCGA-CF-A47S	0.912328767123288	0	-27.4031265487878	TCGA	Low
TCGA-FD-A6TK	0.904109589041096	0	4.87426125416304	TCGA	High
TCGA-E7-A5KF	0.0547945205479452	0	-2.94687276315499	TCGA	High
TCGA-UY-A78L	3.08767123287671	0	8.31292417393203	TCGA	High
TCGA-S5-A6DX	0.153424657534247	1	-8.31101513796222	TCGA	High
TCGA-XF-A8HI	1.49041095890411	1	-9.19172520753532	TCGA	Low
TCGA-XF-A9T5	5.55342465753425	0	6.3421707295547	TCGA	High
TCGA-XF-A9SX	1.96986301369863	1	-1.08902283016302	TCGA	High
TCGA-G2-A2EK	1.32876712328767	0	-18.0948885634817	TCGA	Low
TCGA-XF-A8HD	8.12054794520548	0	4.52237389580448	TCGA	High
TCGA-GV-A3JX	1.59178082191781	0	13.4888100196873	TCGA	High
TCGA-H4-A2HQ	1.61643835616438	0	8.77413986386447	TCGA	High
TCGA-XF-A9SP	1.24383561643836	1	-8.52131876469326	TCGA	Low
TCGA-DK-A3IK	0.4	1	-18.9049222877899	TCGA	Low
GSM814052	9.06586601917808	0	11.9866374927027	GSE32894	High
GSM814055	1.26462750986301	0	-11.9228063263795	GSE32894	Low
GSM814056	2.98849315068493	1	17.7444876410482	GSE32894	High
GSM814057	8.57947081643836	0	-11.0216925837965	GSE32894	Low
GSM814058	5.25306811780822	0	-4.89103584162885	GSE32894	High
GSM814059	4.52347532328767	0	2.09722996171929	GSE32894	High
GSM814060	0.443160067671233	1	1.54583642326855	GSE32894	High
GSM814061	1.05385625835616	0	2.77241657539384	GSE32894	High
GSM814062	0.540439106849315	0	-15.1919277174828	GSE32894	Low
GSM814064	6.24477387945205	0	11.678002297098	GSE32894	High
GSM814065	8.53083129863014	0	-3.74783486582891	GSE32894	High
GSM814066	5.444924	0	-9.4164258945936	GSE32894	Low
GSM814068	7.92283730684932	0	-14.4691465561049	GSE32894	Low
GSM814069	6.08534434246575	0	-7.4762551012658	GSE32894	High
GSM814070	2.10230812520548	0	0.450485859189378	GSE32894	High
GSM814071	5.49896791232877	0	-2.4880780611253	GSE32894	High
GSM814072	0.089172452630137	0	-7.61199099672478	GSE32894	High
GSM814074	5.17740664383562	0	-8.86871731186839	GSE32894	Low
GSM814075	1.62401951589041	0	-5.56693203142858	GSE32894	High
GSM814076	1.4726965660274	1	4.38548315880598	GSE32894	High
GSM814077	8.08496903835617	0	7.95063958248335	GSE32894	High
GSM814083	2.28605742164384	0	-2.02995484923088	GSE32894	High
GSM814084	5.48275473972603	0	-18.1632133596095	GSE32894	Low
GSM814085	8.0309251260274	0	15.0556569887274	GSE32894	High
GSM814086	5.62597110136986	0	-6.67668345363676	GSE32894	High
GSM814087	6.73387127123288	1	-3.67355176986994	GSE32894	High
GSM814089	8.06064927671233	0	-12.6901802570605	GSE32894	Low
GSM814090	6.44743854520548	0	3.51678868384813	GSE32894	High
GSM814091	2.93728654520548	0	-6.58956089427242	GSE32894	High
GSM814092	2.18067179589041	1	8.31413503203396	GSE32894	High
GSM814094	2.4238693939726	1	9.5211173308813	GSE32894	High
GSM814095	7.02030399726027	0	-12.7915973192361	GSE32894	Low
GSM814096	2.31037718136986	0	-4.39354373511904	GSE32894	High
GSM814098	6.07183336438356	0	-16.2663049988091	GSE32894	Low
GSM814100	7.28241696438356	0	-6.0962953082331	GSE32894	High
GSM814102	5.93402139178082	0	-21.0149359847547	GSE32894	Low
GSM814103	3.65877275342466	0	-16.9304408045309	GSE32894	Low
GSM814106	3.53717395342466	0	4.57877319103246	GSE32894	High
GSM814107	6.79872396438356	0	6.68112390235641	GSE32894	High
GSM814108	1.73480953315068	0	1.86956890217538	GSE32894	High
GSM814109	5.71244135890411	0	-15.2670336358326	GSE32894	Low
GSM814110	4.46672921643836	0	6.66393997577941	GSE32894	High
GSM814112	6.97977106575342	0	-14.0857373415584	GSE32894	Low
GSM814114	2.24822668438356	0	9.51087619283341	GSE32894	High
GSM814117	3.11292925479452	0	-13.941788768018	GSE32894	Low
GSM814118	4.46402702191781	0	-16.5237025878879	GSE32894	Low
GSM814119	7.24458622739726	0	4.69091050803981	GSE32894	High
GSM814121	7.00409082465753	0	11.3101827129535	GSE32894	High
GSM814122	6.80953274520548	0	-10.0062439802613	GSE32894	Low
GSM814123	6.52580221369863	0	-17.7933270045448	GSE32894	Low
GSM814126	7.10407205753425	0	4.33776265071865	GSE32894	High
GSM814129	1.07817601808219	0	-7.2155136246823	GSE32894	High
GSM814131	6.90681178356164	0	8.02330336763466	GSE32894	High
GSM814132	6.30151998630137	0	10.4812668455905	GSE32894	High
GSM814133	4.05599549589041	0	-20.3291849621996	GSE32894	Low
GSM814134	2.95620191506849	0	-17.0669447864422	GSE32894	Low
GSM814135	5.96374554246575	0	-5.8252330611733	GSE32894	High
GSM814136	1.02142991178082	0	0.468954016501657	GSE32894	High
GSM814138	0.508012760273973	1	2.81102540100497	GSE32894	High
GSM814139	4.1586789260274	0	-12.3662215889058	GSE32894	Low
GSM814140	4.94501782739726	1	6.59769091095573	GSE32894	High
GSM814142	0.618802777260274	1	5.97678642045469	GSE32894	High
GSM814144	5.58273597260274	0	6.94862615064096	GSE32894	High
GSM814149	0.829574028493151	0	-0.655927039550498	GSE32894	High
GSM814150	3.25344342191781	0	-16.7001273157279	GSE32894	Low
GSM814153	3.72632764109589	0	-7.19677150391123	GSE32894	High
GSM814155	5.90159504657534	0	-0.23156939655287	GSE32894	High
GSM814156	6.46365171780822	0	-7.98419514405526	GSE32894	High
GSM814159	4.03978232328767	0	5.90025714199458	GSE32894	High
GSM814160	5.84214674520548	0	-18.8262153855942	GSE32894	Low
GSM814162	5.71244135890411	0	-14.6214943348372	GSE32894	Low
GSM814163	4.57751923287671	0	-2.6892216214534	GSE32894	High
GSM814164	5.7259523369863	0	-6.16658196667402	GSE32894	High
GSM814165	5.58273597260274	0	13.1229709719645	GSE32894	High
GSM814166	6.12857947123288	0	1.76764189497444	GSE32894	High
GSM814167	3.54257834520548	0	-8.69519675729551	GSE32894	Low
GSM814168	6.10966410136986	0	-0.271886309068767	GSE32894	High
GSM814169	3.01024582465753	0	4.46916281203943	GSE32894	High
GSM814170	6.0880465369863	0	12.6505007776467	GSE32894	High
GSM814171	5.81242259452055	0	9.26401127151322	GSE32894	High
GSM814172	1.69427659972603	1	10.387727431255	GSE32894	High
GSM814173	2.46440232657534	0	6.39611924488283	GSE32894	High
GSM814174	1.20788140356164	0	-19.4527771587858	GSE32894	Low
GSM814175	2.76164383561644	0	6.81775674719714	GSE32894	High
GSM814176	5.74756990136986	0	-11.8328618870189	GSE32894	Low
GSM814177	0.0164383561643836	0	4.36746145105732	GSE32894	High
GSM814179	1.4537811969863	1	0.617826170171931	GSE32894	High
GSM814180	1.15113529726027	0	-1.89611419430641	GSE32894	High
GSM814181	0.0513417151232877	0	5.19706004627202	GSE32894	High
GSM814182	0.564758866575342	1	5.9657247010841	GSE32894	High
GSM814184	5.18010883835616	0	7.65507471891428	GSE32894	High
GSM814185	2.53465941041096	0	-1.7695310431604	GSE32894	High
GSM814186	4.06410208219178	0	-13.6687900045074	GSE32894	Low
GSM814189	4.73154438082192	0	-14.229174972575	GSE32894	Low
GSM814190	4.64777631780822	0	-3.85594888618702	GSE32894	High
GSM814191	5.31251641917808	0	-15.7491067203396	GSE32894	Low
GSM814192	5.29360105205479	0	-8.83055531865858	GSE32894	Low
GSM814193	4.76937511780822	0	-3.877110661005	GSE32894	High
GSM814194	4.47213360821918	0	-4.90838890847949	GSE32894	High
GSM814195	4.76937511780822	0	7.40139740859837	GSE32894	High
GSM814196	4.16678551232877	0	-7.63793597838335	GSE32894	High
GSM814197	2.98592606575342	0	-4.24516645504322	GSE32894	High
GSM814198	4.42349408767123	0	3.40917437372204	GSE32894	High
GSM814199	2.39414524273973	0	7.66524423425427	GSE32894	High
GSM814200	1.12681553753425	0	-16.1444120625819	GSE32894	Low
GSM814201	5.01797710684931	0	-9.4762772597672	GSE32894	Low
GSM814202	0.52422593369863	1	21.1233275815227	GSE32894	High
GSM814203	5.3692625260274	0	3.38983924121378	GSE32894	High
GSM814204	1.98881591260274	1	-8.23522807982844	GSE32894	High
GSM814205	5.25036592328767	0	-15.6407943010818	GSE32894	Low
GSM814208	5.25847250958904	0	-10.5018073920517	GSE32894	Low
GSM814210	5.07202101643836	0	-13.0438789842665	GSE32894	Low
GSM814211	2.34820791863014	0	0.159343112955252	GSE32894	High
GSM814212	5.13957590684932	0	-9.58220932372329	GSE32894	Low
GSM814213	1.66725464465753	0	-6.88865801996944	GSE32894	High
GSM814215	4.65858510136986	0	-15.1232603438679	GSE32894	Low
GSM814217	4.89908050410959	0	-15.7914621406741	GSE32894	Low
GSM814218	2.8589228739726	1	6.50503844328321	GSE32894	High
GSM814221	0.26481516230137	0	-2.84553179293869	GSE32894	High
GSM814222	3.21561268493151	0	10.128681717554	GSE32894	High
GSM814224	4.09923062465753	0	-17.4026707578472	GSE32894	Low
GSM814225	1.10249577780822	1	4.07663665985093	GSE32894	High
GSM814226	1.74021392383562	0	-12.2871046395439	GSE32894	Low
GSM814228	4.46672921643836	0	6.76255286034089	GSE32894	High
GSM814229	4.73424657534247	0	-8.49153045243759	GSE32894	Low
GSM814230	4.18029649041096	0	9.4191512873971	GSE32894	High
GSM814231	3.88035278630137	0	-0.740090438812421	GSE32894	High
GSM814233	0.226984424876712	0	7.01236546827145	GSE32894	High
GSM814234	4.52347532328767	0	-16.802819610111	GSE32894	Low
GSM814237	4.20191405479452	0	-5.67602310066151	GSE32894	High
GSM814238	0.302645899726027	1	7.49821870978784	GSE32894	High
GSM814240	4.62075436164384	0	5.64320332998331	GSE32894	High
GSM814241	0.532332520273973	1	-11.6141985207819	GSE32894	Low
GSM814245	4.08301745205479	0	17.6248130264104	GSE32894	High
GSM814246	4.41538750410959	0	5.88121043023957	GSE32894	High
GSM814247	3.84252204931507	0	-12.3169111945012	GSE32894	Low
GSM814248	3.37504222191781	0	12.2131038442947	GSE32894	High
GSM814249	3.40746856986301	0	-10.1976339615085	GSE32894	Low
GSM814250	1.29164946493151	0	-19.1206557829795	GSE32894	Low
GSM814251	3.34531807123288	0	9.39395045438087	GSE32894	High
GSM814252	3.04537436712329	0	-4.07474528472814	GSE32894	High
GSM814253	3.10482266849315	0	-6.7786066527852	GSE32894	High
GSM814254	2.70489772931507	0	0.996808993576273	GSE32894	High
GSM814255	3.91548132876712	0	6.27194919847875	GSE32894	High
GSM814256	3.72092324931507	0	-6.26317111032927	GSE32894	High
GSM814260	3.86954400547945	0	8.26334744586758	GSE32894	High
GSM814261	3.46151247945205	0	-11.4978031872817	GSE32894	Low
GSM814263	2.22120472849315	0	-11.2837125179224	GSE32894	Low
GSM814264	3.67768812054795	0	6.69829951406037	GSE32894	High
GSM814265	3.56960030136986	0	13.6164108035392	GSE32894	High
GSM814266	3.39125539452055	0	-18.418932366584	GSE32894	Low
GSM814267	3.62094201643836	0	1.33439602701079	GSE32894	High
GSM814269	1.28084068273973	1	7.59072810556127	GSE32894	High
GSM814271	3.35612685205479	0	0.00228025516413159	GSE32894	High
GSM814272	2.14824544931507	0	9.13554237794301	GSE32894	High
GSM814273	2.65625820986301	0	-5.24300816207877	GSE32894	High
GSM814274	3.28046537808219	0	1.44470797952463	GSE32894	High
GSM814275	3.1399512109589	0	15.3621479374972	GSE32894	High
GSM814276	3.33450928767123	0	-14.3077707524656	GSE32894	Low
GSM814278	2.85351848493151	0	17.724767237608	GSE32894	High
GSM814280	2.90756239452055	0	6.81993335347438	GSE32894	High
GSM814281	2.08069056082192	0	-11.7320517415927	GSE32894	Low
GSM814282	2.59140551671233	0	-2.38019801243451	GSE32894	High
GSM814284	1.78344905260274	0	16.4158358731363	GSE32894	High
GSM814285	2.7021955339726	0	-15.3194324574455	GSE32894	Low
GSM814286	2.79947457260274	0	-11.5261700547258	GSE32894	Low
GSM814287	2.76975042191781	0	-4.66931907147378	GSE32894	High
GSM814288	2.03475323671233	0	-3.02624173229463	GSE32894	High
GSM814289	0.675548883561644	1	7.3690862169974	GSE32894	High
GSM814290	0.975492587671233	0	0.978571037487843	GSE32894	High
GSM814291	1.49971852109589	1	7.71994688221472	GSE32894	High
GSM814292	2.74272846575342	0	1.35617760026072	GSE32894	High
GSM814293	2.25092887972603	0	15.9018505423097	GSE32894	High
GSM814295	2.79947457260274	0	2.48857073411879	GSE32894	High
GSM814296	0.132407581150685	0	-12.4760725140534	GSE32894	Low
GSM814297	2.57519234383562	0	-11.0352351055925	GSE32894	Low
GSM814298	2.49682867315069	0	-0.737491014221836	GSE32894	High
GSM814299	0.597185213150685	0	14.0627110959468	GSE32894	High
GSM814300	0.807956464657534	1	11.5776056357861	GSE32894	High
GSM814301	2.74002627123288	0	-11.9225976194623	GSE32894	Low
GSM814302	1.37811972246575	0	2.71506261086248	GSE32894	High
GSM814303	2.53195721506849	0	13.6390182081301	GSE32894	High
GSM814304	2.16175642684932	0	-6.99013994090041	GSE32894	High
GSM814305	2.45899793589041	0	-9.81566116296959	GSE32894	Low
GSM814306	2.4238693939726	0	-8.4881189901193	GSE32894	Low
GSM814307	2.17526740438356	0	17.9205958022769	GSE32894	High
GSM814308	2.30497279068493	0	-8.71741061506554	GSE32894	Low
GSM814309	2.19148057808219	0	4.74925784868849	GSE32894	High
GSM814312	2.0914993430137	0	-8.50738629932001	GSE32894	Low
GSM814313	1.77264027041096	0	-1.32273145082131	GSE32894	High
GSM814316	1.95638956684931	0	16.3818198501221	GSE32894	High
GSM814317	1.72670294630137	0	-0.917709770136049	GSE32894	High
GSM814318	1.94828298	0	-13.2746717017524	GSE32894	Low
GSM814321	1.95638956684931	0	2.10175703349072	GSE32894	High
GSM814322	1.24030775013699	1	11.6021892731668	GSE32894	High
GSM814323	1.67806342684932	0	-7.32259501879512	GSE32894	High
GSM814324	1.6888722090411	0	-8.42414045774686	GSE32894	High
GSM814325	1.10249577780822	1	14.3951185176558	GSE32894	High
GSM814326	1.12141114684932	0	-22.0503800068037	GSE32894	Low
GSM814328	1.63482829808219	0	3.09020645440025	GSE32894	High
GSM814329	1.37541752712329	0	5.7020117147946	GSE32894	High
GSM814330	1.59969975616438	0	10.8303660938476	GSE32894	High
GSM814331	1.4537811969863	0	0.61006628105053	GSE32894	High
GSM814333	1.4537811969863	0	8.04942128827083	GSE32894	High
GSM814334	1.45918558849315	0	2.24442404202931	GSE32894	High
GSM814336	1.33488459369863	0	-18.2763233658898	GSE32894	Low
GSM814337	1.41865265506849	0	-1.29497405966802	GSE32894	High
GSM814338	1.06466504054795	0	-18.0444817456323	GSE32894	Low
GSM814340	1.09168699561644	0	9.40533230430511	GSE32894	High
GSM814342	0.705273034246575	0	-12.1788117727788	GSE32894	Low
GSM814343	0.964683805479452	0	15.0052313108986	GSE32894	High
GSM814345	0.540439106849315	0	-12.1889672373746	GSE32894	Low
GSM814347	0.818765246849315	0	13.4496063875066	GSE32894	High
GSM814348	0.753912553972603	0	-12.003885024352	GSE32894	Low
GSM814349	0.0410958904109589	0	6.87265179279635	GSE32894	High
GSM814350	0.80255207369863	0	17.1584010514613	GSE32894	High
GSM814351	0.459373240821918	0	-14.7584222252926	GSE32894	Low
GSM814352	0.548545693424658	0	-7.38198301717973	GSE32894	High
GSM814353	0.899831113150685	1	11.0354760689687	GSE32894	High
GSM814354	1.40243948219178	0	13.5947647450166	GSE32894	High
GSM814355	0.55665228	0	-12.2207329955559	GSE32894	Low
GSM814356	1.34569337589041	0	19.4498854627225	GSE32894	High
GSM814357	1.60240195150685	0	16.244396941244	GSE32894	High
GSM814358	2.47791330493151	0	-12.5415515965913	GSE32894	Low
GSM786491	8.53038904109589	1	12.210675073483	GSE31684	High
GSM786492	1.08283890410959	1	-8.61346646626428	GSE31684	Low
GSM786493	1.62560794520548	1	2.54695295347319	GSE31684	High
GSM786494	1.35017260273973	1	5.27409912499422	GSE31684	High
GSM786495	1.08013808219178	1	0.919099706953848	GSE31684	High
GSM786496	0.364546684931507	1	-1.18395746193144	GSE31684	High
GSM786497	7.22072547945205	1	-3.44786144276062	GSE31684	High
GSM786498	14.2524246575342	0	5.00079132268047	GSE31684	High
GSM786499	8.91383835616438	1	5.58813983752315	GSE31684	High
GSM786500	14.4252493150685	1	9.35103634865986	GSE31684	High
GSM786501	13.7798630136986	0	-1.06941248866379	GSE31684	High
GSM786502	8.44128493150685	1	9.01992974526628	GSE31684	High
GSM786503	0.0324041506849315	1	-0.257359097169771	GSE31684	High
GSM786504	0.891114246575343	1	4.88726341411596	GSE31684	High
GSM786505	0.256532876712329	1	7.04273217848352	GSE31684	High
GSM786506	0.275435260273973	1	14.12559674967	GSE31684	High
GSM786507	0.0540069205479452	0	-1.65308375861753	GSE31684	High
GSM786508	0.964023287671233	1	-6.1058695270236	GSE31684	High
GSM786509	2.5734295890411	0	4.96848856602347	GSE31684	High
GSM786510	0.675086465753425	1	-5.81411854267272	GSE31684	High
GSM786511	2.0279597260274	1	3.1803857409846	GSE31684	High
GSM786512	1.0936397260274	1	3.96490758586588	GSE31684	High
GSM786513	0.0891114246575342	1	0.362591957942173	GSE31684	High
GSM786514	0.602177178082192	1	0.748152188305911	GSE31684	High
GSM786515	0.270034602739726	1	-6.12078712107605	GSE31684	High
GSM786516	1.18545205479452	1	-17.9004362833894	GSE31684	Low
GSM786517	4.67969917808219	0	7.69217549571429	GSE31684	High
GSM786518	4.79311397260274	1	-9.34969060899016	GSE31684	Low
GSM786519	0.407752273972603	1	-3.52679539886394	GSE31684	High
GSM786520	0.764197890410959	1	6.33192550649134	GSE31684	High
GSM786521	1.03963315068493	1	25.7831254880121	GSE31684	High
GSM786522	5.96236356164384	0	8.78426299519072	GSE31684	High
GSM786523	7.40704931506849	1	-17.7733275582889	GSE31684	Low
GSM786524	1.60940630136986	1	-0.64634729946041	GSE31684	High
GSM786525	0.437456054794521	1	10.2112703911225	GSE31684	High
GSM786526	0.278135671232877	0	-4.50034276981698	GSE31684	High
GSM786527	7.49346	1	0.867592980491703	GSE31684	High
GSM786528	0.232229753424658	1	2.69432517428364	GSE31684	High
GSM786529	2.26829095890411	1	4.19523464343056	GSE31684	High
GSM786530	0.815504465753425	1	-5.75454521257074	GSE31684	High
GSM786531	8.43588493150685	1	-8.21989436148409	GSE31684	High
GSM786532	0.272734931506849	1	13.4740160343677	GSE31684	High
GSM786533	9.05155890410959	1	0.778791272966356	GSE31684	High
GSM786534	8.69511780821918	0	-6.35230377712355	GSE31684	High
GSM786535	0.459058849315068	1	1.78794061622781	GSE31684	High
GSM786536	0.629180630136986	1	-8.63170544440132	GSE31684	Low
GSM786537	1.39877917808219	1	3.53817544013839	GSE31684	High
GSM786538	5.29267808219178	1	4.46790236680941	GSE31684	High
GSM786539	9.92647397260274	0	-11.528505323535	GSE31684	Low
GSM786540	3.6724701369863	0	1.44813261721665	GSE31684	High
GSM786541	7.53396493150685	1	-19.6129092853125	GSE31684	Low
GSM786542	0.364546684931507	1	-3.78853450796628	GSE31684	High
GSM786543	6.52943671232877	1	-2.11588924038459	GSE31684	High
GSM786544	1.12334383561644	1	-12.9622860811719	GSE31684	Low
GSM786545	5.36558712328767	1	-4.96662163769401	GSE31684	High
GSM786546	0.064808301369863	1	0.871710304447985	GSE31684	High
GSM786547	1.10714219178082	1	3.2120690916211	GSE31684	High
GSM786548	8.98945479452055	1	8.37188483760741	GSE31684	High
GSM786549	9.15957534246575	0	-12.6029935054179	GSE31684	Low
GSM786550	0.807403479452055	1	18.8193848179156	GSE31684	High
GSM786551	8.43047671232877	0	9.176133780332	GSE31684	High
GSM786552	0.63998202739726	1	-8.4353296785624	GSE31684	High
GSM786553	8.37377260273973	0	11.1418861617184	GSE31684	High
GSM786554	2.68144356164384	1	-13.5953410137713	GSE31684	Low
GSM786555	0.283536328767123	1	-6.57511801505648	GSE31684	High
GSM786556	6.54563835616438	0	-21.8979815469345	GSE31684	Low
GSM786557	8.53579726027397	1	7.88152714732763	GSE31684	High
GSM786558	8.3008602739726	0	-18.8716495670283	GSE31684	Low
GSM786559	7.51776328767123	0	0.831798883392911	GSE31684	High
GSM786560	8.06863397260274	0	-2.96433971570297	GSE31684	High
GSM786561	1.23945863013699	1	-11.2925761848715	GSE31684	Low
GSM786562	0.545469863013699	1	10.8575996797459	GSE31684	High
GSM786563	1.04503397260274	1	7.47102658144302	GSE31684	High
GSM786564	5.52760849315068	1	12.5481247927898	GSE31684	High
GSM786565	3.52395123287671	0	-9.1815623016241	GSE31684	Low
GSM786566	4.26924739726027	1	9.56859764944867	GSE31684	High
GSM786567	1.23405780821918	1	-8.18867208947805	GSE31684	High
GSM786568	6.96419260273973	0	-6.17939621167645	GSE31684	High
GSM786569	6.95069095890411	0	7.11418187455756	GSE31684	High
GSM786570	1.44738575342466	1	-3.86692597092973	GSE31684	High
GSM786571	7.06410493150685	0	-5.1036331816724	GSE31684	High
GSM786572	7.32333863013699	0	1.25224415212046	GSE31684	High
GSM786573	6.66715397260274	0	-8.9955658320679	GSE31684	Low
GSM786574	3.5104495890411	0	-2.6371441937139	GSE31684	High
GSM786575	2.76245424657534	0	6.64217837923263	GSE31684	High
GSM786576	0.958622465753425	1	-1.72891578898152	GSE31684	High
GSM786577	2.70034602739726	1	-15.3710451408053	GSE31684	Low
GSM786578	0.972124931506849	1	2.72372880595962	GSE31684	High
GSM786579	4.23414246575342	1	0.301576068118131	GSE31684	High
GSM786580	3.79938657534247	0	22.3006953345764	GSE31684	High
GSM786581	5.90565698630137	0	3.73648236345755	GSE31684	High
GSM786582	0.469860164383562	1	2.22560057942101	GSE31684	High
GSM786583	5.3061797260274	0	2.02512417995236	GSE31684	High
GSM340605	1.49342465753425	1	-13.7515411850788	GSE13507	Low
GSM340606	11.2578082191781	0	-18.1011534075043	GSE13507	Low
GSM340607	11.2084931506849	0	-5.6255469762927	GSE13507	High
GSM340608	2.21095890410959	1	-8.38450782209114	GSE13507	High
GSM340609	7.15643835616438	1	0.234962571350343	GSE13507	High
GSM340610	1.25753424657534	1	10.3330336820734	GSE13507	High
GSM340611	1.52301369863014	1	10.3178995505628	GSE13507	High
GSM340612	10.6791780821918	0	-15.0831932608668	GSE13507	Low
GSM340613	1.03315068493151	1	1.30433497312288	GSE13507	High
GSM340614	10.6002739726027	0	8.41742568403557	GSE13507	High
GSM340615	10.2764383561644	0	-9.1943347353696	GSE13507	Low
GSM340616	10.2961643835616	0	-14.2013717070236	GSE13507	Low
GSM340617	10.7342465753425	0	-3.42097947597946	GSE13507	High
GSM340618	0.0846575342465753	1	19.3883648537066	GSE13507	High
GSM340619	10.6578082191781	0	-5.22073031836682	GSE13507	High
GSM340620	1.37013698630137	1	5.3049901809579	GSE13507	High
GSM340621	10.4901369863014	0	-8.57049357780676	GSE13507	Low
GSM340622	10.2353424657534	0	3.1055043963064	GSE13507	High
GSM340623	0.257260273972603	1	5.55248014806929	GSE13507	High
GSM340624	5.41890410958904	1	-7.58913641553139	GSE13507	High
GSM340625	0.265479452054795	1	-11.5412851175377	GSE13507	Low
GSM340626	9.91232876712329	0	-11.897052722139	GSE13507	Low
GSM340627	1.86328767123288	1	-0.819704057782811	GSE13507	High
GSM340628	9.9041095890411	0	13.175738545082	GSE13507	High
GSM340629	4.14493150684932	1	-7.20916415528742	GSE13507	High
GSM340630	5.44931506849315	1	-6.20194880733984	GSE13507	High
GSM340631	9.87698630136986	0	-11.2787602354673	GSE13507	Low
GSM340632	9.91232876712329	0	-7.01745418689487	GSE13507	High
GSM340633	1.19753424657534	1	-0.46129011217057	GSE13507	High
GSM340634	9.52027397260274	0	8.89301629105019	GSE13507	High
GSM340635	8.76164383561644	0	-12.8979909237408	GSE13507	Low
GSM340636	9.96164383561644	0	11.8134116073638	GSE13507	High
GSM340637	8.05479452054795	1	-12.1624805532314	GSE13507	Low
GSM340638	5.50931506849315	1	-6.03681662496806	GSE13507	High
GSM340639	8.19698630136986	0	-9.5496049533584	GSE13507	Low
GSM340640	4.13424657534247	1	-9.92256323942573	GSE13507	Low
GSM340641	8.07369863013699	0	15.0769404452979	GSE13507	High
GSM340642	8.71479452054795	0	-3.64983684309737	GSE13507	High
GSM340643	7.83287671232877	0	-12.6856532536567	GSE13507	Low
GSM340644	6.61068493150685	1	-12.5895750883916	GSE13507	Low
GSM340645	2.93424657534247	1	1.77050825209495	GSE13507	High
GSM340646	4.25506849315068	1	11.9630045065909	GSE13507	High
GSM340647	7.62986301369863	0	-6.60474251382593	GSE13507	High
GSM340648	7.4572602739726	0	-6.7086935537762	GSE13507	High
GSM340649	7.4358904109589	0	-12.2683982334683	GSE13507	Low
GSM340650	7.07424657534247	0	-10.3214064410297	GSE13507	Low
GSM340651	11.0934246575342	1	-5.39135743897981	GSE13507	High
GSM340652	5.41890410958904	1	-0.889690058789486	GSE13507	High
GSM340653	2.12301369863014	1	13.9324715859139	GSE13507	High
GSM340654	0.844109589041096	1	14.164295731363	GSE13507	High
GSM340655	7.02164383561644	1	9.91005792553191	GSE13507	High
GSM340656	0.260547945205479	1	12.6984573482858	GSE13507	High
GSM340657	6.87369863013699	0	-8.47523506378874	GSE13507	Low
GSM340658	6.87369863013699	0	-9.43628355617462	GSE13507	Low
GSM340659	5.82986301369863	1	-6.47535169461856	GSE13507	High
GSM340660	6.70931506849315	0	-17.5288052584269	GSE13507	Low
GSM340661	6.59178082191781	0	-10.4121139218434	GSE13507	Low
GSM340662	6.47917808219178	0	18.0816815439372	GSE13507	High
GSM340663	6.47095890410959	0	11.8956379148079	GSE13507	High
GSM340664	5.81342465753425	1	15.6113459395292	GSE13507	High
GSM340665	0.715068493150685	1	-8.14382904064639	GSE13507	High
GSM340666	6.19150684931507	0	1.7171194516071	GSE13507	High
GSM340667	6.22191780821918	0	-12.6059668665514	GSE13507	Low
GSM340668	6.17506849315069	0	-11.4905985091156	GSE13507	Low
GSM340669	6.17506849315069	0	-1.95977567633169	GSE13507	High
GSM340670	6.09616438356164	0	-13.4732466889662	GSE13507	Low
GSM340671	1.33397260273973	1	7.15705705121451	GSE13507	High
GSM340672	1.24109589041096	1	7.4090812829183	GSE13507	High
GSM340673	0.923013698630137	1	20.3253491863568	GSE13507	High
GSM340674	5.70657534246575	0	-16.6950699483749	GSE13507	Low
GSM340675	2.0572602739726	1	4.33478379356615	GSE13507	High
GSM340676	5.51260273972603	0	13.1873281753135	GSE13507	High
GSM340677	5.3613698630137	0	18.9738275448187	GSE13507	High
GSM340678	0.983835616438356	1	14.2391874581457	GSE13507	High
GSM340679	5.0958904109589	0	13.7419696268804	GSE13507	High
GSM340680	5.04082191780822	0	-0.953860901903411	GSE13507	High
GSM340681	5.00547945205479	0	9.07892160280535	GSE13507	High
GSM340682	4.94794520547945	0	1.14100980586514	GSE13507	High
GSM340683	4.8986301369863	0	2.3816625369308	GSE13507	High
GSM340684	0.854794520547945	1	3.51511033212386	GSE13507	High
GSM340685	4.92082191780822	1	-11.3950275154567	GSE13507	Low
GSM340686	4.84931506849315	0	-10.6422789657451	GSE13507	Low
GSM340687	4.82712328767123	0	13.9944211748618	GSE13507	High
GSM340688	3.79479452054794	1	-1.56930141453731	GSE13507	High
GSM340689	4.80246575342466	0	2.64712788941558	GSE13507	High
GSM340690	4.77287671232877	0	-4.985542227157	GSE13507	High
GSM340691	4.73671232876712	0	-9.33849915119281	GSE13507	Low
GSM340692	2.98356164383562	1	-10.9587708550181	GSE13507	Low
GSM340693	4.6413698630137	0	12.2823364653961	GSE13507	High
GSM340694	4.56164383561644	0	12.5902632030615	GSE13507	High
GSM340695	4.35369863013699	0	-13.3767099813685	GSE13507	Low
GSM340696	0.945205479452055	1	11.1891339862244	GSE13507	High
GSM340697	1.46876712328767	1	1.11484566632983	GSE13507	High
GSM340698	2.34493150684931	1	14.2980590974365	GSE13507	High
GSM340699	1.44904109589041	1	-13.4939853236795	GSE13507	Low
GSM340700	1.26575342465753	1	13.4687416750186	GSE13507	High
GSM340701	3.98054794520548	0	25.2558759785799	GSE13507	High
GSM340702	0.36986301369863	1	-0.448945010239248	GSE13507	High
GSM340703	3.9041095890411	0	-8.82274726741693	GSE13507	Low
GSM340704	0.42986301369863	1	26.9080262149121	GSE13507	High
GSM340705	3.74794520547945	0	-9.36043736075869	GSE13507	Low
GSM340706	3.70931506849315	0	12.1316119124629	GSE13507	High
GSM340707	3.57534246575342	0	-9.84035371350052	GSE13507	Low
GSM340708	3.62465753424658	0	12.0909738846478	GSE13507	High
GSM340709	0.487397260273973	1	14.6511847178126	GSE13507	High
GSM340710	2.59150684931507	1	6.22066049474348	GSE13507	High
GSM340711	3.43561643835616	0	4.61319280356166	GSE13507	High
GSM340712	0.534246575342466	1	12.3747160354202	GSE13507	High
GSM340713	3.37561643835616	0	-2.98923174616718	GSE13507	High
GSM340714	3.26876712328767	0	-13.0757763074637	GSE13507	Low
GSM340715	3.20301369863014	0	1.59407590312491	GSE13507	High
GSM340716	2.62767123287671	1	-6.29335536020836	GSE13507	High
GSM340717	3.06575342465753	0	-10.7182145489771	GSE13507	Low
GSM340718	3.02712328767123	0	-12.0160689201207	GSE13507	Low
GSM340719	3.00575342465753	0	-9.40770385580572	GSE13507	Low
GSM340720	2.30958904109589	0	-14.6622381893926	GSE13507	Low
GSM340721	0.323013698630137	1	17.5908815279878	GSE13507	High
GSM340722	1.93397260273973	1	-3.85468356225904	GSE13507	High
GSM340723	1.24109589041096	1	6.63454448939829	GSE13507	High
GSM340724	2.86602739726027	0	-10.5677697731763	GSE13507	Low
GSM340725	2.81342465753425	0	12.245393470724	GSE13507	High
GSM340726	2.76986301369863	0	-14.887039966858	GSE13507	Low
GSM340727	0.90986301369863	1	-11.9527840573033	GSE13507	Low
GSM340728	0.474246575342466	1	12.9212471330316	GSE13507	High
GSM340729	2.71808219178082	0	15.9154668840005	GSE13507	High
GSM340730	2.70164383561644	0	-8.55002759991405	GSE13507	Low
GSM340731	0.758630136986301	1	0.772334034325913	GSE13507	High
GSM340732	0.583561643835616	1	8.61274420940268	GSE13507	High
GSM340733	1.40794520547945	1	-14.2962282724592	GSE13507	Low
GSM340734	1.9372602739726	1	10.8764659806061	GSE13507	High
GSM340735	2.52328767123288	0	-0.611429980205549	GSE13507	High
GSM340736	2.47397260273973	0	7.3556758371346	GSE13507	High
GSM340737	2.44356164383562	0	-5.7270436756244	GSE13507	High
GSM340738	1.26821917808219	1	-14.9060449500956	GSE13507	Low
GSM340739	2.41397260273973	0	-7.42023447844725	GSE13507	High
GSM340740	1.45232876712329	1	-15.4950616586871	GSE13507	Low
GSM340741	2.34	0	-6.9184997136006	GSE13507	High
GSM340742	1.96438356164384	0	-2.5260416321358	GSE13507	High
GSM340743	1.9372602739726	0	-3.5848203676346	GSE13507	High
GSM340744	1.14493150684932	1	7.89175861998306	GSE13507	High
GSM340745	0.175068493150685	1	16.629254058197	GSE13507	High
GSM340746	1.83041095890411	0	-16.6453524171886	GSE13507	Low
GSM340747	0.564657534246575	1	-9.81116970209754	GSE13507	Low
GSM340748	1.71205479452055	0	-10.8125386952388	GSE13507	Low
GSM340749	1.77780821917808	0	-17.9850213210747	GSE13507	Low
GSM340750	1.75890410958904	0	-14.9179583342505	GSE13507	Low
GSM340751	4.75643835616438	0	14.2600494444974	GSE13507	High
GSM340752	1.74493150684931	0	0.102028956086564	GSE13507	High
GSM340753	1.74493150684931	0	-13.6716233813949	GSE13507	Low
GSM340754	1.68246575342466	0	-9.94753060817349	GSE13507	Low
GSM340755	1.67671232876712	0	11.6431601667436	GSE13507	High
GSM340756	1.56164383561644	0	-8.46520429443917	GSE13507	Low
GSM340757	6.51780821917808	0	18.3208376221647	GSE13507	High
GSM340758	1.27150684931507	1	-3.03329038669824	GSE13507	High
GSM340759	2.17232876712329	1	-16.6505876867835	GSE13507	Low
GSM340760	1.09068493150685	1	15.330700229666	GSE13507	High
GSM340761	0.526027397260274	1	-3.91812130836212	GSE13507	High
GSM340762	0.876986301369863	1	-8.91843839745059	GSE13507	Low
GSM340763	1.49013698630137	0	7.58893920098889	GSE13507	High
GSM340764	1.26328767123288	0	3.34924084500805	GSE13507	High
GSM340765	0.96986301369863	0	-1.03374223735988	GSE13507	High
GSM340766	0.893424657534247	0	12.3776367357109	GSE13507	High
GSM340767	0.824383561643836	0	8.93155165182519	GSE13507	High
GSM340768	0.553150684931507	0	8.69593103060458	GSE13507	High
GSM340769	0.435616438356164	0	-4.53501740776845	GSE13507	High
