# Supplementary material for: Ferroptosis Mediation Patterns Reveal Novel Tool to Implicate Immunotherapy and Multi-Omics Characteristics in Bladder Cancer
Source: Front Cell Dev Biol. 2022 Jan 25;10:791630. doi: 10.3389/fcell.2022.791630 (PMC8821925; doi:10.3389/fcell.2022.791630)
Supplement: Supplementary file 3 [file DataSheet1.ZIP › Supplementary tables/s-table14.txt]

Supplementary table 14: Detailed clinical information of bladder cancers in this study.
id	Age	Gender	T	Grade	Fustat
GSM814052	<=65	Male	T2-T4	G3	Alive
GSM814064	>65	Male	T2-T4	G3	Alive
GSM814068	>65	Male	T2-T4	G3	Alive
GSM814070	>65	Female	T2-T4	G3	Alive
GSM814085	<=65	Female	T2-T4	G3	Alive
GSM814090	<=65	Male	T2-T4	G3	Alive
GSM814109	>65	Male	T2-T4	G3	Alive
GSM814110	>65	Male	T2-T4	G3	Alive
GSM814119	>65	Male	T2-T4	G3	Alive
GSM814126	<=65	Female	T2-T4	G3	Alive
GSM814132	>65	Male	T2-T4	G3	Alive
GSM814173	>65	Male	T2-T4	G3	Alive
GSM814176	>65	Female	T2-T4	G3	Alive
GSM814189	<=65	Female	T2-T4	G3	Alive
GSM814195	<=65	Male	T2-T4	G3	Alive
GSM814240	<=65	Male	T2-T4	G3	Alive
GSM814246	<=65	Male	T2-T4	G3	Alive
GSM814248	<=65	Female	T2-T4	G3	Alive
GSM814251	>65	Female	T2-T4	G3	Alive
GSM814254	>65	Male	T2-T4	G3	Alive
GSM814287	>65	Male	T2-T4	G3	Alive
GSM814295	>65	Male	T2-T4	G3	Alive
GSM814317	>65	Female	T2-T4	G3	Alive
GSM814334	<=65	Male	T2-T4	G3	Alive
GSM814347	<=65	Male	T2-T4	G3	Alive
GSM814354	>65	Male	T2-T4	G3	Alive
GSM814356	<=65	Male	T2-T4	G3	Alive
GSM814357	<=65	Male	T2-T4	G3	Alive
GSM814056	<=65	Male	T2-T4	G3	Dead
GSM814060	>65	Female	T2-T4	G3	Dead
GSM814076	>65	Male	T2-T4	G3	Dead
GSM814092	>65	Male	T2-T4	G3	Dead
GSM814094	<=65	Male	T2-T4	G3	Dead
GSM814138	>65	Male	T2-T4	G3	Dead
GSM814142	<=65	Male	T2-T4	G3	Dead
GSM814172	<=65	Female	T2-T4	G2	Dead
GSM814179	>65	Male	T2-T4	G3	Dead
GSM814182	>65	Male	T2-T4	G3	Dead
GSM814202	>65	Male	T2-T4	G3	Dead
GSM814204	>65	Male	T2-T4	G3	Dead
GSM814218	<=65	Male	T2-T4	G3	Dead
GSM814225	<=65	Male	T2-T4	Gx	Dead
GSM814238	<=65	Male	T2-T4	G3	Dead
GSM814241	>65	Male	T2-T4	G3	Dead
GSM814269	<=65	Female	T2-T4	G3	Dead
GSM814289	<=65	Female	T2-T4	G3	Dead
GSM814291	>65	Male	T2-T4	G3	Dead
GSM814300	<=65	Male	T2-T4	G3	Dead
GSM814322	<=65	Male	T2-T4	G2	Dead
GSM814325	>65	Male	T2-T4	G3	Dead
GSM814353	>65	Female	T2-T4	G3	Dead
GSM814055	>65	Male	Ta-T1	G2	Alive
GSM814057	>65	Male	Ta-T1	G2	Alive
GSM814058	<=65	Male	Ta-T1	G2	Alive
GSM814059	>65	Male	Ta-T1	G2	Alive
GSM814061	>65	Male	Ta-T1	G2	Alive
GSM814062	>65	Male	Ta-T1	G2	Alive
GSM814065	<=65	Male	Ta-T1	G2	Alive
GSM814066	>65	Male	Ta-T1	G2	Alive
GSM814069	<=65	Male	Ta-T1	G2	Alive
GSM814071	<=65	Female	Ta-T1	G2	Alive
GSM814072	>65	Female	Ta-T1	G3	Alive
GSM814074	>65	Male	Ta-T1	G1	Alive
GSM814075	>65	Male	Ta-T1	G2	Alive
GSM814077	>65	Male	Ta-T1	G3	Alive
GSM814083	>65	Male	Ta-T1	G3	Alive
GSM814084	>65	Male	Ta-T1	G2	Alive
GSM814086	>65	Male	Ta-T1	G2	Alive
GSM814089	<=65	Male	Ta-T1	G2	Alive
GSM814091	>65	Male	Ta-T1	G2	Alive
GSM814095	>65	Female	Ta-T1	G1	Alive
GSM814096	>65	Male	Ta-T1	G2	Alive
GSM814098	>65	Female	Ta-T1	G1	Alive
GSM814100	<=65	Female	Ta-T1	G2	Alive
GSM814102	>65	Female	Ta-T1	G2	Alive
GSM814103	>65	Male	Ta-T1	G2	Alive
GSM814106	<=65	Male	Ta-T1	G3	Alive
GSM814107	<=65	Male	Ta-T1	G3	Alive
GSM814108	>65	Male	Ta-T1	Gx	Alive
GSM814112	>65	Male	Ta-T1	G2	Alive
GSM814114	>65	Male	Ta-T1	G3	Alive
GSM814117	>65	Female	Ta-T1	G2	Alive
GSM814118	<=65	Male	Ta-T1	G2	Alive
GSM814121	>65	Male	Ta-T1	G3	Alive
GSM814122	>65	Male	Ta-T1	G2	Alive
GSM814123	>65	Female	Ta-T1	G2	Alive
GSM814129	>65	Male	Ta-T1	G2	Alive
GSM814131	<=65	Male	Ta-T1	G3	Alive
GSM814133	>65	Female	Ta-T1	G1	Alive
GSM814134	>65	Male	Ta-T1	G1	Alive
GSM814135	<=65	Male	Ta-T1	G1	Alive
GSM814136	>65	Male	Ta-T1	G2	Alive
GSM814139	>65	Male	Ta-T1	G3	Alive
GSM814144	>65	Male	Ta-T1	G3	Alive
GSM814149	>65	Male	Ta-T1	G3	Alive
GSM814150	<=65	Male	Ta-T1	G1	Alive
GSM814153	>65	Male	Ta-T1	G1	Alive
GSM814155	>65	Male	Ta-T1	G2	Alive
GSM814156	>65	Female	Ta-T1	G2	Alive
GSM814159	>65	Male	Ta-T1	G3	Alive
GSM814160	<=65	Female	Ta-T1	G1	Alive
GSM814162	<=65	Male	Ta-T1	G2	Alive
GSM814163	>65	Male	Ta-T1	G3	Alive
GSM814164	>65	Male	Ta-T1	G2	Alive
GSM814165	>65	Male	Ta-T1	G3	Alive
GSM814166	>65	Male	Ta-T1	G2	Alive
GSM814167	>65	Male	Ta-T1	G2	Alive
GSM814168	>65	Male	Ta-T1	G3	Alive
GSM814169	>65	Male	Ta-T1	G3	Alive
GSM814170	>65	Male	Ta-T1	G3	Alive
GSM814171	>65	Female	Ta-T1	G2	Alive
GSM814174	>65	Female	Ta-T1	G1	Alive
GSM814175	>65	Female	Ta-T1	G2	Alive
GSM814177	<=65	Male	Ta-T1	G3	Alive
GSM814180	>65	Male	Ta-T1	G2	Alive
GSM814181	>65	Male	Ta-T1	G3	Alive
GSM814184	>65	Male	Ta-T1	G3	Alive
GSM814185	>65	Female	Ta-T1	G2	Alive
GSM814186	>65	Male	Ta-T1	G2	Alive
GSM814190	>65	Male	Ta-T1	G2	Alive
GSM814191	<=65	Male	Ta-T1	G1	Alive
GSM814192	<=65	Male	Ta-T1	G3	Alive
GSM814193	>65	Male	Ta-T1	G2	Alive
GSM814194	>65	Female	Ta-T1	G1	Alive
GSM814196	>65	Female	Ta-T1	G1	Alive
GSM814197	>65	Male	Ta-T1	G3	Alive
GSM814198	<=65	Male	Ta-T1	G3	Alive
GSM814199	<=65	Male	Ta-T1	G3	Alive
GSM814200	>65	Female	Ta-T1	G2	Alive
GSM814201	>65	Male	Ta-T1	G1	Alive
GSM814203	<=65	Female	Ta-T1	G1	Alive
GSM814205	<=65	Female	Ta-T1	G1	Alive
GSM814208	>65	Male	Ta-T1	G1	Alive
GSM814210	<=65	Male	Ta-T1	G1	Alive
GSM814211	<=65	Male	Ta-T1	G2	Alive
GSM814212	>65	Male	Ta-T1	G1	Alive
GSM814213	>65	Male	Ta-T1	G1	Alive
GSM814215	>65	Male	Ta-T1	G1	Alive
GSM814217	<=65	Female	Ta-T1	G2	Alive
GSM814221	>65	Male	Ta-T1	G2	Alive
GSM814222	>65	Male	Ta-T1	G3	Alive
GSM814224	<=65	Male	Ta-T1	G1	Alive
GSM814226	<=65	Female	Ta-T1	G1	Alive
GSM814228	<=65	Female	Ta-T1	G2	Alive
GSM814229	<=65	Male	Ta-T1	G2	Alive
GSM814230	<=65	Male	Ta-T1	G3	Alive
GSM814231	>65	Male	Ta-T1	G1	Alive
GSM814233	>65	Male	Ta-T1	G2	Alive
GSM814234	<=65	Female	Ta-T1	G1	Alive
GSM814237	<=65	Female	Ta-T1	G3	Alive
GSM814245	>65	Male	Ta-T1	G3	Alive
GSM814247	>65	Male	Ta-T1	G2	Alive
GSM814249	<=65	Male	Ta-T1	G2	Alive
GSM814250	<=65	Male	Ta-T1	G2	Alive
GSM814252	<=65	Female	Ta-T1	G1	Alive
GSM814253	>65	Male	Ta-T1	G2	Alive
GSM814255	>65	Male	Ta-T1	G2	Alive
GSM814256	>65	Male	Ta-T1	G1	Alive
GSM814260	<=65	Female	Ta-T1	G2	Alive
GSM814261	>65	Female	Ta-T1	G2	Alive
GSM814263	>65	Male	Ta-T1	G2	Alive
GSM814264	>65	Female	Ta-T1	G1	Alive
GSM814265	>65	Female	Ta-T1	G3	Alive
GSM814266	<=65	Female	Ta-T1	G2	Alive
GSM814267	>65	Male	Ta-T1	G2	Alive
GSM814271	>65	Male	Ta-T1	G2	Alive
GSM814272	>65	Male	Ta-T1	G2	Alive
GSM814273	<=65	Male	Ta-T1	G1	Alive
GSM814274	<=65	Female	Ta-T1	G1	Alive
GSM814275	>65	Male	Ta-T1	G3	Alive
GSM814276	<=65	Male	Ta-T1	G1	Alive
GSM814278	<=65	Female	Ta-T1	G3	Alive
GSM814280	>65	Female	Ta-T1	G3	Alive
GSM814281	>65	Female	Ta-T1	G1	Alive
GSM814282	>65	Male	Ta-T1	G1	Alive
GSM814284	>65	Male	Ta-T1	G3	Alive
GSM814285	<=65	Male	Ta-T1	G2	Alive
GSM814286	>65	Male	Ta-T1	G2	Alive
GSM814288	>65	Male	Ta-T1	G2	Alive
GSM814290	>65	Male	Ta-T1	G2	Alive
GSM814292	>65	Female	Ta-T1	G3	Alive
GSM814293	>65	Male	Ta-T1	G3	Alive
GSM814296	>65	Female	Ta-T1	G2	Alive
GSM814297	>65	Male	Ta-T1	G1	Alive
GSM814298	>65	Male	Ta-T1	G3	Alive
GSM814299	<=65	Male	Ta-T1	G3	Alive
GSM814301	<=65	Male	Ta-T1	G2	Alive
GSM814302	>65	Female	Ta-T1	G3	Alive
GSM814303	<=65	Male	Ta-T1	G3	Alive
GSM814304	>65	Male	Ta-T1	G2	Alive
GSM814305	>65	Male	Ta-T1	G1	Alive
GSM814306	>65	Female	Ta-T1	G1	Alive
GSM814307	<=65	Male	Ta-T1	G3	Alive
GSM814308	>65	Male	Ta-T1	G2	Alive
GSM814309	<=65	Male	Ta-T1	G2	Alive
GSM814312	>65	Female	Ta-T1	G2	Alive
GSM814313	>65	Male	Ta-T1	G3	Alive
GSM814316	>65	Female	Ta-T1	G3	Alive
GSM814318	>65	Male	Ta-T1	G2	Alive
GSM814321	<=65	Male	Ta-T1	G1	Alive
GSM814323	>65	Female	Ta-T1	G2	Alive
GSM814324	>65	Female	Ta-T1	G1	Alive
GSM814326	>65	Male	Ta-T1	G1	Alive
GSM814328	>65	Female	Ta-T1	G2	Alive
GSM814329	>65	Male	Ta-T1	G2	Alive
GSM814330	>65	Male	Ta-T1	G2	Alive
GSM814331	>65	Female	Ta-T1	G2	Alive
GSM814333	>65	Male	Ta-T1	G1	Alive
GSM814336	>65	Female	Ta-T1	G2	Alive
GSM814337	>65	Female	Ta-T1	G2	Alive
GSM814338	<=65	Male	Ta-T1	G1	Alive
GSM814340	>65	Male	Ta-T1	G2	Alive
GSM814342	>65	Male	Ta-T1	G2	Alive
GSM814343	<=65	Male	Ta-T1	G2	Alive
GSM814345	>65	Male	Ta-T1	G1	Alive
GSM814348	>65	Male	Ta-T1	G2	Alive
GSM814349	<=65	Female	Ta-T1	G1	Alive
GSM814350	<=65	Male	Ta-T1	G3	Alive
GSM814351	<=65	Male	Ta-T1	G1	Alive
GSM814352	>65	Male	Ta-T1	G3	Alive
GSM814355	>65	Male	Ta-T1	G1	Alive
GSM814358	<=65	Male	Ta-T1	G2	Alive
GSM814087	<=65	Male	Ta-T1	G2	Dead
GSM814140	<=65	Male	Ta-T1	G3	Dead
GSM340605	>65	Male	Ta-T1	G1	Dead
GSM340754	<=65	Male	Ta-T1	G1	Alive
GSM340691	<=65	Female	Ta-T1	G3	Alive
GSM340649	<=65	Male	Ta-T1	G1	Alive
GSM340695	<=65	Male	Ta-T1	G3	Alive
GSM340667	<=65	Female	Ta-T1	G1	Alive
GSM340751	<=65	Male	Ta-T1	G1	Alive
GSM340650	<=65	Male	Ta-T1	G3	Alive
GSM340713	<=65	Male	Ta-T1	G1	Alive
GSM340621	<=65	Male	Ta-T1	G1	Alive
GSM340742	<=65	Female	Ta-T1	G1	Alive
GSM340755	<=65	Male	Ta-T1	G1	Alive
GSM340683	<=65	Male	Ta-T1	G3	Alive
GSM340641	<=65	Male	Ta-T1	G1	Alive
GSM340719	<=65	Male	Ta-T1	G1	Alive
GSM340632	<=65	Male	Ta-T1	G1	Alive
GSM340647	<=65	Male	Ta-T1	G1	Alive
GSM340768	<=65	Male	Ta-T1	G1	Alive
GSM340717	<=65	Male	Ta-T1	G1	Alive
GSM340749	<=65	Male	Ta-T1	G1	Alive
GSM340666	<=65	Male	Ta-T1	G3	Alive
GSM340669	<=65	Male	Ta-T1	G1	Alive
GSM340626	<=65	Male	Ta-T1	G1	Alive
GSM340659	<=65	Male	Ta-T1	G1	Dead
GSM340692	<=65	Male	Ta-T1	G1	Dead
GSM340711	<=65	Female	Ta-T1	G1	Alive
GSM340741	<=65	Male	Ta-T1	G1	Alive
GSM340748	<=65	Male	Ta-T1	G1	Alive
GSM340737	<=65	Male	Ta-T1	G1	Alive
GSM340642	<=65	Male	Ta-T1	G1	Alive
GSM340651	>65	Male	Ta-T1	G3	Dead
GSM340681	>65	Male	Ta-T1	G3	Alive
GSM340685	>65	Male	Ta-T1	G1	Dead
GSM340710	>65	Male	Ta-T1	G3	Dead
GSM340739	>65	Male	Ta-T1	G1	Alive
GSM340611	>65	Male	Ta-T1	G1	Dead
GSM340638	>65	Male	Ta-T1	G1	Dead
GSM340661	>65	Male	Ta-T1	G3	Alive
GSM340679	>65	Male	Ta-T1	G1	Alive
GSM340686	>65	Male	Ta-T1	G1	Alive
GSM340688	>65	Male	Ta-T1	G1	Dead
GSM340609	>65	Male	Ta-T1	G1	Dead
GSM340627	>65	Female	Ta-T1	G3	Dead
GSM340687	>65	Female	Ta-T1	G1	Alive
GSM340690	>65	Male	Ta-T1	G3	Alive
GSM340708	>65	Male	Ta-T1	G3	Alive
GSM340736	>65	Male	Ta-T1	G1	Alive
GSM340740	>65	Male	Ta-T1	G1	Dead
GSM340617	>65	Male	Ta-T1	G1	Alive
GSM340643	>65	Male	Ta-T1	G1	Alive
GSM340645	>65	Male	Ta-T1	G3	Dead
GSM340722	>65	Female	Ta-T1	G3	Dead
GSM340608	>65	Male	Ta-T1	G1	Dead
GSM340735	>65	Male	Ta-T1	G1	Alive
GSM340744	>65	Male	Ta-T1	G1	Dead
GSM340662	>65	Male	Ta-T1	G3	Alive
GSM340637	>65	Male	Ta-T1	G3	Dead
GSM340671	>65	Male	Ta-T1	G1	Dead
GSM340698	>65	Male	Ta-T1	G3	Dead
GSM340625	>65	Male	Ta-T1	G1	Dead
GSM340646	>65	Female	Ta-T1	G1	Dead
GSM340619	>65	Male	Ta-T1	G3	Alive
GSM340656	>65	Male	Ta-T1	G1	Dead
GSM340680	>65	Male	Ta-T1	G3	Alive
GSM340624	>65	Male	Ta-T1	G1	Dead
GSM340657	>65	Male	Ta-T1	G1	Alive
GSM340658	>65	Male	Ta-T1	G1	Alive
GSM340663	>65	Male	Ta-T1	G3	Alive
GSM340682	>65	Male	Ta-T1	G1	Alive
GSM340610	>65	Male	Ta-T1	G1	Dead
GSM340689	>65	Female	Ta-T1	G1	Alive
GSM340699	>65	Male	Ta-T1	G1	Dead
GSM340716	>65	Female	Ta-T1	G3	Dead
GSM340752	>65	Female	Ta-T1	G3	Alive
GSM340629	>65	Male	Ta-T1	G3	Dead
GSM340675	>65	Male	Ta-T1	G1	Dead
GSM340652	>65	Male	Ta-T1	G1	Dead
GSM340738	>65	Male	Ta-T1	G3	Dead
GSM340743	>65	Male	Ta-T1	G1	Alive
GSM340655	>65	Female	Ta-T1	G1	Dead
GSM340630	<=65	Male	T2-T4	G3	Dead
GSM340720	<=65	Male	T2-T4	G3	Alive
GSM340718	<=65	Male	T2-T4	G3	Alive
GSM340612	<=65	Male	T2-T4	G1	Alive
GSM340648	<=65	Male	T2-T4	G3	Alive
GSM340709	<=65	Female	T2-T4	G1	Dead
GSM340673	<=65	Female	T2-T4	G3	Dead
GSM340674	<=65	Male	T2-T4	G3	Alive
GSM340733	<=65	Male	T2-T4	G3	Dead
GSM340715	<=65	Male	T2-T4	G3	Alive
GSM340660	<=65	Male	T2-T4	G1	Alive
GSM340769	<=65	Male	T2-T4	G1	Alive
GSM340677	<=65	Male	T2-T4	G1	Alive
GSM340759	<=65	Male	T2-T4	G1	Dead
GSM340636	<=65	Female	T2-T4	G3	Alive
GSM340757	<=65	Male	T2-T4	G1	Alive
GSM340706	>65	Male	T2-T4	G3	Alive
GSM340714	>65	Male	T2-T4	G1	Alive
GSM340746	>65	Male	T2-T4	G1	Alive
GSM340694	>65	Male	T2-T4	G3	Alive
GSM340763	>65	Male	T2-T4	G1	Alive
GSM340767	>65	Female	T2-T4	G1	Alive
GSM340766	>65	Male	T2-T4	G1	Alive
GSM340704	>65	Male	T2-T4	G1	Dead
GSM340665	>65	Male	T2-T4	G3	Dead
GSM340721	>65	Male	T2-T4	G1	Dead
GSM340712	>65	Male	T2-T4	G1	Dead
GSM340693	>65	Female	T2-T4	G1	Alive
GSM340731	>65	Male	T2-T4	G1	Dead
GSM340700	>65	Male	T2-T4	G3	Dead
GSM340729	>65	Male	T2-T4	G3	Alive
GSM340654	<=65	Male	T2-T4	G3	Dead
GSM340764	<=65	Male	T2-T4	G1	Alive
GSM340628	<=65	Male	T2-T4	G1	Alive
GSM340701	<=65	Female	T2-T4	G1	Alive
GSM340697	<=65	Male	T2-T4	G1	Dead
GSM340620	<=65	Male	T2-T4	G3	Dead
GSM340614	<=65	Male	T2-T4	G1	Alive
GSM340633	<=65	Male	T2-T4	G3	Dead
GSM340705	>65	Male	T2-T4	G1	Alive
GSM340761	>65	Male	T2-T4	G1	Dead
GSM340634	>65	Male	T2-T4	G3	Alive
GSM340696	>65	Male	T2-T4	G3	Dead
GSM340672	>65	Male	T2-T4	G3	Dead
GSM340653	>65	Male	T2-T4	G1	Dead
GSM340728	>65	Female	T2-T4	G3	Dead
GSM340613	>65	Female	T2-T4	G1	Dead
GSM340732	>65	Female	T2-T4	G1	Dead
GSM340725	>65	Male	T2-T4	G1	Alive
GSM340723	>65	Female	T2-T4	G1	Dead
GSM340765	<=65	Male	T2-T4	G1	Alive
GSM340758	<=65	Female	T2-T4	G3	Dead
GSM340702	<=65	Female	T2-T4	G3	Dead
GSM340760	>65	Male	T2-T4	G1	Dead
GSM340623	>65	Female	T2-T4	G3	Dead
GSM340727	>65	Male	T2-T4	G1	Dead
GSM340678	>65	Male	T2-T4	G1	Dead
GSM340747	>65	Male	T2-T4	G1	Dead
GSM340618	>65	Male	T2-T4	G1	Dead
GSM340684	>65	Male	T2-T4	G1	Dead
GSM340762	>65	Male	T2-T4	G1	Dead
GSM340607	<=65	Male	Ta-T1	G1	Alive
GSM340724	<=65	Male	Ta-T1	G3	Alive
GSM340726	<=65	Male	Ta-T1	G1	Alive
GSM340668	<=65	Male	Ta-T1	G3	Alive
GSM340606	<=65	Female	Ta-T1	G3	Alive
GSM340631	<=65	Male	Ta-T1	G3	Alive
GSM340616	<=65	Female	Ta-T1	G1	Alive
GSM340703	<=65	Male	Ta-T1	G1	Alive
GSM340622	<=65	Male	Ta-T1	G1	Alive
GSM340664	<=65	Male	Ta-T1	G3	Dead
GSM340639	<=65	Male	Ta-T1	G3	Alive
GSM340670	<=65	Male	Ta-T1	G3	Alive
GSM340753	<=65	Female	Ta-T1	G1	Alive
GSM340615	<=65	Male	Ta-T1	G3	Alive
GSM340734	<=65	Male	Ta-T1	G3	Dead
GSM340644	<=65	Male	Ta-T1	G3	Dead
GSM340707	<=65	Male	Ta-T1	G3	Alive
GSM340635	<=65	Male	Ta-T1	G1	Alive
GSM340676	>65	Male	Ta-T1	G1	Alive
GSM340730	>65	Male	Ta-T1	G1	Alive
GSM340756	>65	Female	Ta-T1	G1	Alive
GSM340750	>65	Male	Ta-T1	G1	Alive
GSM340745	>65	Female	Ta-T1	G1	Dead
GSM340640	>65	Male	Ta-T1	G3	Dead
TCGA-CF-A9FM	<=65	Male	Ta-T1	G3	Alive
TCGA-CF-A47V	<=65	Male	T2-T4	G3	Alive
TCGA-CF-A9FF	<=65	Male	T2-T4	G3	Alive
TCGA-CF-A8HX	<=65	Female	T2-T4	G3	Alive
TCGA-CF-A8HY	<=65	Male	T2-T4	G3	Alive
TCGA-E7-A8O8	<=65	Male	T2-T4	G3	Alive
TCGA-DK-AA6M	<=65	Female	T2-T4	G3	Alive
TCGA-E7-A4XJ	>65	Male	T2-T4	G3	Dead
TCGA-G2-AA3B	>65	Female	T2-T4	G3	Alive
TCGA-DK-AA6W	>65	Male	T2-T4	G3	Dead
TCGA-CF-A47S	<=65	Male	T2-T4	G1	Alive
TCGA-CF-A47W	<=65	Male	T2-T4	G1	Alive
TCGA-CF-A3MG	<=65	Male	T2-T4	G1	Alive
TCGA-E7-A8O7	<=65	Male	T2-T4	G1	Alive
TCGA-CF-A7I0	<=65	Male	T2-T4	G1	Alive
TCGA-CF-A47Y	<=65	Male	T2-T4	G1	Alive
TCGA-CF-A47T	<=65	Female	T2-T4	G1	Dead
TCGA-CF-A5U8	<=65	Male	T2-T4	G1	Alive
TCGA-CF-A47X	<=65	Male	T2-T4	G1	Alive
TCGA-CF-A3MI	<=65	Male	T2-T4	G1	Alive
TCGA-CF-A5UA	>65	Male	T2-T4	G1	Alive
TCGA-CF-A3MH	>65	Male	T2-T4	G1	Alive
TCGA-CF-A9FH	>65	Male	T2-T4	G1	Alive
TCGA-4Z-AA83	<=65	Male	T2-T4	G3	Alive
TCGA-4Z-AA7W	<=65	Male	T2-T4	G3	Alive
TCGA-4Z-AA7Y	<=65	Male	T2-T4	G3	Alive
TCGA-DK-AA77	<=65	Male	T2-T4	G3	Alive
TCGA-4Z-AA7O	<=65	Male	T2-T4	G3	Alive
TCGA-DK-A6B1	>65	Male	T2-T4	G3	Alive
TCGA-DK-A3IS	>65	Male	T2-T4	G3	Alive
TCGA-LT-A8JT	>65	Female	T2-T4	G3	Alive
TCGA-DK-A6AW	>65	Male	T2-T4	G3	Alive
TCGA-4Z-AA80	>65	Male	T2-T4	G3	Dead
TCGA-E7-A5KE	>65	Female	T2-T4	G3	Alive
TCGA-DK-A6AV	>65	Female	T2-T4	G3	Alive
TCGA-E7-A5KF	>65	Male	T2-T4	G1	Alive
TCGA-DK-A3IU	<=65	Male	T2-T4	G3	Dead
TCGA-GC-A3RC	<=65	Male	T2-T4	G3	Alive
TCGA-C4-A0F0	<=65	Male	T2-T4	G3	Alive
TCGA-DK-A6B0	<=65	Male	T2-T4	G3	Alive
TCGA-XF-A9SH	<=65	Female	T2-T4	G3	Dead
TCGA-GC-A3BM	>65	Male	T2-T4	G3	Dead
TCGA-DK-AA71	>65	Male	T2-T4	G3	Alive
TCGA-BT-A20W	>65	Male	T2-T4	G3	Dead
TCGA-E5-A4U1	>65	Male	T2-T4	G3	Alive
TCGA-DK-A2I1	>65	Female	T2-T4	G3	Alive
TCGA-ZF-A9R2	>65	Male	T2-T4	G3	Alive
TCGA-DK-A1A5	>65	Male	T2-T4	G3	Dead
TCGA-GC-A3OO	>65	Male	T2-T4	G3	Alive
TCGA-4Z-AA81	>65	Male	T2-T4	G3	Dead
TCGA-2F-A9KT	>65	Male	T2-T4	G3	Alive
TCGA-E7-A677	>65	Male	T2-T4	G1	Alive
TCGA-CF-A27C	<=65	Male	T2-T4	G3	Alive
TCGA-DK-A3WW	<=65	Male	T2-T4	G3	Alive
TCGA-BL-A13I	<=65	Female	T2-T4	G3	Dead
TCGA-DK-A1AA	<=65	Male	T2-T4	G3	Alive
TCGA-HQ-A5NE	<=65	Male	T2-T4	G3	Dead
TCGA-ZF-A9R5	<=65	Male	T2-T4	G3	Alive
TCGA-CF-A1HR	<=65	Male	T2-T4	G3	Alive
TCGA-BL-A3JM	<=65	Male	T2-T4	G3	Dead
TCGA-DK-A3IT	<=65	Male	T2-T4	G3	Alive
TCGA-E7-A85H	<=65	Male	T2-T4	G3	Alive
TCGA-DK-A1AG	<=65	Male	T2-T4	G3	Alive
TCGA-E7-A7XN	>65	Male	T2-T4	G3	Alive
TCGA-DK-A3WX	>65	Female	T2-T4	G3	Dead
TCGA-DK-A3WY	>65	Female	T2-T4	G3	Alive
TCGA-DK-A3IQ	>65	Male	T2-T4	G3	Dead
TCGA-DK-AA74	>65	Male	T2-T4	G3	Alive
TCGA-DK-A3IM	>65	Male	T2-T4	G3	Dead
TCGA-DK-A3X1	>65	Female	T2-T4	G3	Alive
TCGA-DK-AA75	>65	Male	T2-T4	G3	Dead
TCGA-DK-A1AE	>65	Male	T2-T4	G3	Alive
TCGA-CF-A3MF	<=65	Male	T2-T4	G1	Alive
TCGA-E7-A678	<=65	Male	T2-T4	G1	Alive
TCGA-E7-A7DU	>65	Male	T2-T4	G1	Alive
TCGA-GC-A3I6	<=65	Male	T2-T4	G3	Dead
TCGA-BT-A2LA	<=65	Male	T2-T4	G3	Alive
TCGA-2F-A9KR	<=65	Female	T2-T4	G3	Dead
TCGA-CU-A0YN	<=65	Male	T2-T4	G3	Dead
TCGA-4Z-AA7N	<=65	Male	T2-T4	G3	Dead
TCGA-4Z-AA7M	<=65	Male	T2-T4	G3	Alive
TCGA-2F-A9KQ	>65	Male	T2-T4	G3	Alive
TCGA-G2-A2EO	>65	Male	T2-T4	G3	Dead
TCGA-R3-A69X	>65	Male	T2-T4	G3	Alive
TCGA-BT-A20U	>65	Female	T2-T4	G3	Dead
TCGA-GC-A4ZW	>65	Male	T2-T4	G3	Alive
TCGA-BT-A2LB	>65	Female	T2-T4	G3	Dead
TCGA-BT-A42E	>65	Male	T2-T4	G3	Alive
TCGA-MV-A51V	>65	Male	T2-T4	G3	Alive
TCGA-XF-A8HF	>65	Male	T2-T4	G3	Dead
TCGA-BT-A20P	>65	Female	T2-T4	G3	Dead
TCGA-GC-A3RD	>65	Female	T2-T4	G3	Alive
TCGA-GC-A3RB	<=65	Male	T2-T4	G3	Alive
TCGA-DK-AA6S	<=65	Male	T2-T4	G3	Alive
TCGA-ZF-AA4V	>65	Male	T2-T4	G3	Alive
TCGA-GU-A42Q	>65	Male	T2-T4	G3	Dead
TCGA-BT-A0YX	>65	Female	T2-T4	G3	Dead
TCGA-XF-AAMJ	>65	Male	T2-T4	G3	Dead
TCGA-C4-A0F1	>65	Male	T2-T4	G3	Alive
TCGA-DK-A1AC	>65	Male	T2-T4	G3	Alive
TCGA-KQ-A41N	>65	Male	T2-T4	G3	Alive
TCGA-CU-A3KJ	>65	Male	T2-T4	G3	Alive
TCGA-BT-A3PJ	>65	Male	T2-T4	G3	Alive
TCGA-DK-A2I4	>65	Male	T2-T4	G3	Alive
TCGA-C4-A0F6	>65	Female	T2-T4	G3	Alive
TCGA-G2-A2ES	>65	Male	T2-T4	G3	Dead
TCGA-CF-A9FL	>65	Male	T2-T4	G3	Dead
TCGA-GU-A763	>65	Male	T2-T4	G3	Alive
TCGA-4Z-AA7S	>65	Male	T2-T4	G3	Dead
TCGA-SY-A9G5	>65	Male	T2-T4	G3	Alive
TCGA-CU-A3YL	>65	Male	T2-T4	G3	Alive
TCGA-CU-A5W6	>65	Male	T2-T4	G3	Dead
TCGA-4Z-AA87	>65	Male	T2-T4	G3	Alive
TCGA-DK-A3IN	>65	Male	T2-T4	G3	Dead
TCGA-XF-AAN1	>65	Female	T2-T4	G3	Dead
TCGA-4Z-AA89	<=65	Male	T2-T4	G3	Alive
TCGA-4Z-AA7R	>65	Male	T2-T4	G3	Dead
TCGA-DK-A1A6	<=65	Male	T2-T4	G3	Alive
TCGA-4Z-AA82	<=65	Male	T2-T4	G3	Dead
TCGA-CU-A3QU	<=65	Male	T2-T4	G3	Alive
TCGA-DK-A2I6	>65	Male	T2-T4	G3	Alive
TCGA-DK-AA6Q	<=65	Female	T2-T4	G3	Dead
TCGA-2F-A9KO	<=65	Male	T2-T4	G3	Dead
TCGA-DK-A6B2	>65	Male	T2-T4	G3	Alive
TCGA-G2-AA3F	>65	Male	T2-T4	G3	Alive
TCGA-KQ-A41O	>65	Male	T2-T4	G3	Alive
TCGA-4Z-AA86	>65	Male	T2-T4	G3	Dead
TCGA-GU-A42P	>65	Male	T2-T4	G3	Dead
TCGA-BT-A2LD	>65	Female	T2-T4	G3	Dead
TCGA-BT-A20T	<=65	Male	T2-T4	G3	Dead
TCGA-G2-AA3C	>65	Male	T2-T4	G3	Dead
TCGA-HQ-A5ND	>65	Male	T2-T4	G3	Dead
TCGA-BT-A20R	>65	Female	T2-T4	G3	Dead
TCGA-ZF-A9R1	>65	Male	T2-T4	G3	Alive
TCGA-DK-AA6R	>65	Male	T2-T4	G3	Alive
TCGA-SY-A9G0	>65	Male	T2-T4	G3	Dead
TCGA-E7-A6MD	>65	Male	T2-T4	G3	Alive
TCGA-CU-A0YR	>65	Male	T2-T4	G3	Dead
TCGA-ZF-AA5P	<=65	Male	T2-T4	G3	Alive
TCGA-DK-A1A3	<=65	Male	T2-T4	G3	Dead
TCGA-G2-AA3D	<=65	Male	T2-T4	G3	Alive
TCGA-DK-A1A7	>65	Female	T2-T4	G3	Alive
TCGA-DK-A3IL	>65	Female	T2-T4	G3	Dead
TCGA-DK-A2HX	>65	Female	T2-T4	G3	Dead
TCGA-DK-A1AF	>65	Female	T2-T4	G3	Alive
TCGA-DK-A3X2	>65	Male	T2-T4	G3	Dead
TCGA-DK-A3IK	>65	Male	T2-T4	G3	Dead
TCGA-ZF-AA5H	<=65	Female	T2-T4	G3	Alive
TCGA-XF-A8HH	<=65	Female	T2-T4	G3	Dead
TCGA-DK-A1AD	>65	Male	T2-T4	G3	Alive
TCGA-BT-A20Q	>65	Male	T2-T4	G3	Dead
TCGA-CU-A72E	>65	Male	T2-T4	G3	Dead
TCGA-BL-A13J	<=65	Male	T2-T4	G3	Dead
TCGA-DK-A6B5	<=65	Male	T2-T4	G3	Alive
TCGA-GV-A3QK	<=65	Female	T2-T4	G3	Alive
TCGA-BT-A20X	<=65	Male	T2-T4	G3	Dead
TCGA-BT-A20V	<=65	Female	T2-T4	G3	Dead
TCGA-XF-AAN0	>65	Male	T2-T4	G3	Dead
TCGA-DK-A1AB	>65	Female	T2-T4	G3	Dead
TCGA-C4-A0F7	>65	Male	T2-T4	G3	Dead
TCGA-DK-A2I2	<=65	Female	T2-T4	G3	Dead
TCGA-BL-A0C8	>65	Male	Ta-T1	G3	Alive
TCGA-ZF-A9RF	>65	Male	Ta-T1	G3	Alive
TCGA-ZF-A9R3	<=65	Female	T2-T4	G3	Dead
TCGA-ZF-AA4X	<=65	Male	T2-T4	G3	Alive
TCGA-ZF-AA53	<=65	Male	T2-T4	G3	Alive
TCGA-ZF-AA51	>65	Female	T2-T4	G3	Alive
TCGA-E7-A97P	>65	Male	T2-T4	G3	Dead
TCGA-ZF-A9R4	>65	Male	T2-T4	G3	Alive
TCGA-E7-A3X6	>65	Male	T2-T4	G1	Dead
TCGA-E7-A6MF	<=65	Male	T2-T4	G1	Alive
TCGA-E7-A4IJ	<=65	Male	T2-T4	G3	Dead
TCGA-E7-A519	>65	Male	T2-T4	G3	Alive
TCGA-E7-A6ME	>65	Male	T2-T4	G3	Alive
TCGA-E7-A7PW	<=65	Male	T2-T4	G3	Alive
TCGA-4Z-AA7Q	>65	Male	T2-T4	G3	Dead
TCGA-ZF-A9RN	>65	Female	T2-T4	G3	Dead
TCGA-ZF-A9R0	>65	Male	T2-T4	G3	Dead
TCGA-C4-A0EZ	>65	Female	T2-T4	G3	Dead
TCGA-4Z-AA84	<=65	Male	T2-T4	G3	Alive
TCGA-FD-A3SM	>65	Male	T2-T4	G3	Dead
TCGA-FD-A6TF	>65	Female	T2-T4	G3	Dead
TCGA-FD-A3SL	<=65	Male	T2-T4	G3	Dead
TCGA-XF-A9SV	>65	Male	T2-T4	G3	Dead
TCGA-KQ-A41P	>65	Male	T2-T4	G3	Alive
TCGA-ZF-AA5N	<=65	Female	T2-T4	G3	Dead
TCGA-ZF-A9RM	>65	Male	Ta-T1	G3	Alive
TCGA-UY-A78O	>65	Female	T2-T4	G3	Alive
TCGA-UY-A78P	>65	Female	T2-T4	G3	Alive
TCGA-KQ-A41R	>65	Female	T2-T4	G3	Alive
TCGA-XF-AAMQ	<=65	Female	T2-T4	G3	Alive
TCGA-GU-A766	<=65	Male	T2-T4	G3	Alive
TCGA-PQ-A6FI	>65	Male	T2-T4	G3	Alive
TCGA-YC-A8S6	>65	Male	T2-T4	G3	Alive
TCGA-FD-A43P	>65	Male	T2-T4	G3	Alive
TCGA-GV-A40G	>65	Male	T2-T4	G3	Alive
TCGA-XF-A9SG	>65	Male	T2-T4	G3	Alive
TCGA-FD-A43X	>65	Male	T2-T4	G3	Alive
TCGA-FD-A3N6	<=65	Female	T2-T4	G3	Alive
TCGA-YF-AA3L	<=65	Female	T2-T4	G3	Alive
TCGA-XF-A8HB	<=65	Female	T2-T4	G3	Alive
TCGA-GV-A6ZA	<=65	Male	T2-T4	G3	Alive
TCGA-FD-A3B8	<=65	Male	T2-T4	G3	Alive
TCGA-FD-A5BR	<=65	Male	T2-T4	G3	Alive
TCGA-K4-A54R	<=65	Male	T2-T4	G3	Alive
TCGA-FD-A3NA	<=65	Male	T2-T4	G3	Alive
TCGA-XF-AAME	<=65	Female	T2-T4	G3	Dead
TCGA-E7-A541	>65	Male	T2-T4	G3	Dead
TCGA-GU-A764	>65	Male	T2-T4	G3	Alive
TCGA-UY-A8OD	>65	Female	T2-T4	G3	Alive
TCGA-FD-A3N5	>65	Male	T2-T4	G3	Dead
TCGA-XF-AAN2	>65	Male	T2-T4	G3	Dead
TCGA-XF-A9SI	>65	Female	T2-T4	G3	Alive
TCGA-UY-A9PH	>65	Male	T2-T4	G3	Alive
TCGA-FD-A3B6	>65	Male	T2-T4	G3	Dead
TCGA-K4-A5RJ	>65	Male	T2-T4	G3	Alive
TCGA-XF-AAML	>65	Male	T2-T4	G3	Dead
TCGA-BT-A20J	>65	Male	T2-T4	G3	Dead
TCGA-FD-A5BU	>65	Female	T2-T4	G3	Alive
TCGA-FD-A62P	>65	Male	T2-T4	G3	Dead
TCGA-K4-A3WV	>65	Female	T2-T4	G3	Alive
TCGA-XF-AAMW	>65	Female	T2-T4	G3	Dead
TCGA-BT-A3PK	>65	Male	T2-T4	G3	Dead
TCGA-K4-A4AC	>65	Male	T2-T4	G3	Dead
TCGA-GD-A76B	>65	Female	T2-T4	G3	Alive
TCGA-GC-A6I1	>65	Female	T2-T4	G3	Alive
TCGA-FD-A3B3	>65	Female	T2-T4	G3	Dead
TCGA-GC-A3WC	>65	Female	T2-T4	G3	Alive
TCGA-S5-AA26	<=65	Male	T2-T4	G3	Alive
TCGA-UY-A9PA	<=65	Male	T2-T4	G3	Alive
TCGA-UY-A9PB	<=65	Male	T2-T4	G3	Alive
TCGA-K4-AAQO	<=65	Male	T2-T4	G3	Alive
TCGA-FD-A6TK	<=65	Male	T2-T4	G3	Alive
TCGA-FD-A5BY	<=65	Female	T2-T4	G3	Alive
TCGA-GD-A6C6	<=65	Male	T2-T4	G3	Alive
TCGA-FD-A3B7	>65	Male	T2-T4	G3	Dead
TCGA-K4-A3WS	>65	Male	T2-T4	G3	Alive
TCGA-K4-A5RI	>65	Female	T2-T4	G3	Dead
TCGA-K4-A5RH	>65	Male	T2-T4	G3	Alive
TCGA-BT-A20N	>65	Male	T2-T4	G3	Dead
TCGA-BT-A20O	>65	Male	T2-T4	G3	Dead
TCGA-K4-A6FZ	>65	Female	T2-T4	G3	Alive
TCGA-FD-A43N	>65	Male	T2-T4	G3	Alive
TCGA-ZF-A9RC	>65	Male	T2-T4	G3	Alive
TCGA-XF-A8HD	>65	Male	T2-T4	G3	Alive
TCGA-FD-A6TD	>65	Male	T2-T4	G3	Dead
TCGA-PQ-A6FN	>65	Female	T2-T4	G3	Alive
TCGA-UY-A9PD	>65	Male	T2-T4	G3	Alive
TCGA-FD-A6TB	>65	Male	T2-T4	G3	Alive
TCGA-GV-A3QI	<=65	Male	T2-T4	G3	Alive
TCGA-XF-A8HE	<=65	Male	T2-T4	G3	Alive
TCGA-FD-A5BV	<=65	Female	T2-T4	G3	Dead
TCGA-XF-AAMR	<=65	Male	T2-T4	G3	Alive
TCGA-XF-A9T2	<=65	Male	T2-T4	G3	Dead
TCGA-ZF-AA4W	<=65	Male	T2-T4	G3	Alive
TCGA-GV-A3JX	<=65	Male	T2-T4	G3	Alive
TCGA-XF-A9SP	<=65	Male	T2-T4	G3	Dead
TCGA-FD-A62S	<=65	Female	T2-T4	G3	Dead
TCGA-FD-A3SP	<=65	Male	T2-T4	G3	Alive
TCGA-XF-AAN5	<=65	Female	T2-T4	G3	Alive
TCGA-FD-A5C1	<=65	Female	T2-T4	G3	Alive
TCGA-XF-A9T8	<=65	Male	T2-T4	G3	Dead
TCGA-2F-A9KW	>65	Female	T2-T4	G3	Dead
TCGA-FD-A5BS	>65	Male	T2-T4	G3	Alive
TCGA-XF-A9ST	>65	Male	T2-T4	G3	Dead
TCGA-GU-AATQ	>65	Male	T2-T4	G3	Dead
TCGA-XF-A9T0	>65	Male	T2-T4	G3	Alive
TCGA-XF-A8HG	>65	Male	T2-T4	G3	Dead
TCGA-FD-A62N	>65	Male	T2-T4	G3	Alive
TCGA-ZF-A9RG	>65	Female	T2-T4	G3	Alive
TCGA-FD-A43S	>65	Female	T2-T4	G3	Alive
TCGA-XF-AAN8	>65	Female	T2-T4	G3	Dead
TCGA-XF-A9SM	>65	Male	T2-T4	G3	Alive
TCGA-XF-AAN4	>65	Female	T2-T4	G3	Dead
TCGA-XF-AAMY	>65	Male	T2-T4	G3	Alive
TCGA-FD-A3SN	>65	Male	T2-T4	G3	Alive
TCGA-FD-A5BT	>65	Male	T2-T4	G3	Dead
TCGA-XF-AAMX	>65	Female	T2-T4	G3	Dead
TCGA-XF-A9T6	>65	Female	T2-T4	G3	Alive
TCGA-KQ-A41Q	>65	Male	T2-T4	G3	Alive
TCGA-FD-A43Y	<=65	Male	T2-T4	G3	Dead
TCGA-XF-AAMG	<=65	Male	T2-T4	G3	Alive
TCGA-H4-A2HO	<=65	Male	T2-T4	G3	Alive
TCGA-FD-A3B4	<=65	Female	T2-T4	G3	Dead
TCGA-5N-A9KM	>65	Female	T2-T4	G3	Dead
TCGA-BT-A0S7	>65	Male	T2-T4	G3	Dead
TCGA-K4-A4AB	>65	Male	T2-T4	G3	Alive
TCGA-ZF-AA56	>65	Female	T2-T4	G3	Dead
TCGA-FD-A6TC	>65	Female	T2-T4	G3	Alive
TCGA-BL-A5ZZ	>65	Female	T2-T4	G3	Alive
TCGA-FT-A3EE	>65	Female	T2-T4	G3	Dead
TCGA-K4-A3WU	>65	Male	T2-T4	G3	Alive
TCGA-UY-A78N	>65	Male	T2-T4	G3	Dead
TCGA-XF-A9T4	<=65	Male	T2-T4	G3	Dead
TCGA-E5-A2PC	<=65	Female	T2-T4	G3	Alive
TCGA-FD-A3B5	>65	Male	T2-T4	G3	Dead
TCGA-DK-AA6L	<=65	Male	T2-T4	G3	Dead
TCGA-BT-A42B	<=65	Male	T2-T4	G3	Dead
TCGA-XF-AAN7	<=65	Male	T2-T4	G3	Dead
TCGA-GC-A3YS	<=65	Male	T2-T4	G3	Alive
TCGA-UY-A8OB	<=65	Male	T2-T4	G3	Alive
TCGA-ZF-AA4R	>65	Male	T2-T4	G3	Dead
TCGA-FD-A3SO	>65	Male	T2-T4	G3	Dead
TCGA-FD-A5BZ	>65	Female	T2-T4	G3	Dead
TCGA-XF-A9T5	>65	Female	T2-T4	G3	Alive
TCGA-GC-A6I3	>65	Female	T2-T4	G3	Alive
TCGA-K4-A6MB	<=65	Male	T2-T4	G3	Alive
TCGA-XF-A9SK	<=65	Male	T2-T4	G3	Dead
TCGA-GV-A3JV	>65	Male	T2-T4	G3	Dead
TCGA-XF-A9SU	>65	Female	T2-T4	G3	Dead
TCGA-XF-AAMH	>65	Male	T2-T4	G3	Dead
TCGA-FD-A5BX	>65	Male	T2-T4	G3	Dead
TCGA-UY-A8OC	>65	Male	T2-T4	G3	Dead
TCGA-GD-A3OQ	<=65	Male	T2-T4	G3	Alive
TCGA-BT-A42F	<=65	Male	T2-T4	G3	Alive
TCGA-FD-A6TI	>65	Male	T2-T4	G3	Dead
TCGA-GU-AATP	>65	Male	T2-T4	G3	Alive
TCGA-UY-A78M	>65	Female	T2-T4	G3	Dead
TCGA-XF-A8HI	<=65	Female	T2-T4	G3	Dead
TCGA-FD-A3SJ	<=65	Male	T2-T4	G3	Dead
TCGA-UY-A9PE	>65	Male	T2-T4	G3	Alive
TCGA-FD-A6TH	<=65	Male	T2-T4	G3	Dead
TCGA-GD-A2C5	<=65	Female	T2-T4	G3	Alive
TCGA-FD-A6TE	<=65	Male	T2-T4	G3	Alive
TCGA-FD-A5C0	<=65	Male	T2-T4	G3	Dead
TCGA-ZF-AA58	<=65	Female	T2-T4	G3	Alive
TCGA-FD-A3SQ	<=65	Male	T2-T4	G3	Dead
TCGA-2F-A9KP	>65	Male	T2-T4	G3	Dead
TCGA-XF-A9SL	>65	Male	T2-T4	G3	Dead
TCGA-FD-A6TG	>65	Male	T2-T4	G3	Dead
TCGA-FD-A62O	>65	Male	T2-T4	G3	Dead
TCGA-ZF-A9RD	>65	Female	T2-T4	G3	Dead
TCGA-UY-A9PF	>65	Male	T2-T4	G3	Alive
TCGA-XF-A8HC	>65	Male	T2-T4	G3	Dead
TCGA-XF-AAMZ	>65	Female	T2-T4	G3	Dead
TCGA-CU-A0YO	>65	Male	T2-T4	G3	Dead
TCGA-ZF-A9R9	<=65	Male	T2-T4	G3	Dead
TCGA-FD-A6TA	<=65	Male	T2-T4	G3	Alive
TCGA-XF-A9SY	<=65	Female	T2-T4	G3	Alive
TCGA-XF-A9SX	<=65	Female	T2-T4	G3	Dead
TCGA-XF-A9T3	>65	Female	T2-T4	G3	Alive
TCGA-XF-AAMT	>65	Female	T2-T4	G3	Dead
TCGA-BT-A3PH	>65	Male	T2-T4	G3	Dead
TCGA-FT-A61P	>65	Male	T2-T4	G3	Alive
TCGA-XF-AAN3	>65	Male	T2-T4	G3	Alive
TCGA-GV-A3QF	>65	Male	T2-T4	G3	Dead
TCGA-XF-A9SZ	>65	Male	T2-T4	G3	Dead
TCGA-GU-A767	>65	Male	T2-T4	G3	Dead
TCGA-XF-A9SJ	>65	Male	T2-T4	G3	Dead
TCGA-XF-A9SW	>65	Male	T2-T4	G3	Dead
TCGA-ZF-AA4T	<=65	Male	T2-T4	G3	Dead
TCGA-XF-AAMF	>65	Male	T2-T4	G3	Dead
TCGA-FD-A3SR	>65	Male	T2-T4	G3	Dead
TCGA-GU-A42R	>65	Male	T2-T4	G3	Dead
TCGA-FD-A43U	>65	Male	T2-T4	G3	Alive
TCGA-GU-AATO	>65	Male	T2-T4	G3	Dead
TCGA-FJ-A3Z7	>65	Male	T2-T4	G3	Alive
TCGA-LC-A66R	>65	Male	T2-T4	G3	Alive
TCGA-S5-A6DX	>65	Male	T2-T4	G3	Dead
TCGA-GD-A3OP	>65	Female	T2-T4	G3	Alive
TCGA-GU-A762	>65	Male	T2-T4	G3	Dead
TCGA-E5-A4TZ	<=65	Male	T2-T4	G3	Dead
TCGA-GV-A3QG	<=65	Male	T2-T4	G3	Dead
TCGA-E7-A7DV	<=65	Male	T2-T4	G3	Alive
TCGA-FD-A3SS	>65	Male	T2-T4	G3	Dead
TCGA-GV-A3JZ	<=65	Male	T2-T4	G3	Alive
TCGA-E7-A97Q	<=65	Female	T2-T4	G3	Dead
TCGA-GV-A3JW	>65	Male	T2-T4	G3	Alive
TCGA-YF-AA3M	<=65	Male	T2-T4	G3	Alive
TCGA-ZF-AA54	>65	Male	T2-T4	G3	Dead
TCGA-ZF-AA52	>65	Male	T2-T4	G3	Dead
TCGA-FJ-A871	<=65	Male	T2-T4	G3	Dead
TCGA-5N-A9KI	>65	Female	T2-T4	G3	Dead
TCGA-ZF-AA4U	>65	Male	T2-T4	G3	Dead
TCGA-KQ-A41S	>65	Female	T2-T4	G3	Alive
GSM786575	<=65	Male	Ta-T1	G3	Alive
GSM786574	<=65	Male	Ta-T1	G3	Alive
GSM786529	<=65	Male	Ta-T1	G3	Dead
GSM786517	<=65	Male	Ta-T1	G3	Alive
GSM786507	<=65	Female	Ta-T1	G3	Alive
GSM786567	<=65	Male	Ta-T1	G3	Dead
GSM786555	<=65	Male	Ta-T1	G1	Dead
GSM786502	>65	Male	Ta-T1	G3	Dead
GSM786501	>65	Male	Ta-T1	G1	Alive
GSM786505	>65	Female	Ta-T1	G3	Dead
GSM786524	>65	Male	Ta-T1	G3	Dead
GSM786498	>65	Male	Ta-T1	G3	Alive
GSM786569	>65	Female	Ta-T1	G3	Alive
GSM786548	>65	Male	Ta-T1	G3	Dead
GSM786527	>65	Female	Ta-T1	G3	Dead
GSM786566	>65	Male	Ta-T1	G3	Dead
GSM786538	>65	Male	Ta-T1	G3	Dead
GSM786578	>65	Male	Ta-T1	G3	Dead
GSM786534	>65	Male	Ta-T1	G3	Alive
GSM786571	<=65	Female	T2-T4	G3	Alive
GSM786499	<=65	Male	T2-T4	G3	Dead
GSM786576	<=65	Male	T2-T4	G3	Dead
GSM786508	<=65	Male	T2-T4	G3	Dead
GSM786520	<=65	Female	T2-T4	G3	Dead
GSM786537	<=65	Female	T2-T4	G3	Dead
GSM786494	<=65	Male	T2-T4	G3	Dead
GSM786522	<=65	Male	T2-T4	G3	Alive
GSM786519	<=65	Male	T2-T4	G3	Dead
GSM786549	<=65	Male	T2-T4	G3	Alive
GSM786543	<=65	Male	T2-T4	G3	Dead
GSM786492	<=65	Male	T2-T4	G3	Dead
GSM786521	<=65	Male	T2-T4	G3	Dead
GSM786582	<=65	Male	T2-T4	G3	Dead
GSM786497	<=65	Male	T2-T4	G3	Dead
GSM786493	>65	Female	T2-T4	G3	Dead
GSM786539	>65	Female	T2-T4	G3	Alive
GSM786564	>65	Male	T2-T4	G3	Dead
GSM786562	>65	Male	T2-T4	G3	Dead
GSM786551	>65	Female	T2-T4	G3	Alive
GSM786504	>65	Male	T2-T4	G3	Dead
GSM786542	>65	Female	T2-T4	G3	Dead
GSM786512	>65	Male	T2-T4	G3	Dead
GSM786579	>65	Male	T2-T4	G3	Dead
GSM786553	>65	Male	T2-T4	G3	Alive
GSM786513	>65	Male	T2-T4	G3	Dead
GSM786535	>65	Male	T2-T4	G3	Dead
GSM786496	>65	Male	T2-T4	G3	Dead
GSM786547	>65	Male	T2-T4	G3	Dead
GSM786516	>65	Female	T2-T4	G3	Dead
GSM786515	>65	Female	T2-T4	G3	Dead
GSM786506	>65	Male	T2-T4	G3	Dead
GSM786554	>65	Male	T2-T4	G3	Dead
GSM786509	>65	Male	T2-T4	G3	Alive
GSM786523	>65	Male	T2-T4	G1	Dead
GSM786580	>65	Male	T2-T4	G3	Alive
GSM786560	>65	Male	T2-T4	G3	Alive
GSM786563	>65	Male	T2-T4	G3	Dead
GSM786532	>65	Female	T2-T4	G3	Dead
GSM786533	>65	Male	T2-T4	G3	Dead
GSM786503	>65	Male	T2-T4	G3	Dead
GSM786530	>65	Female	T2-T4	G3	Dead
GSM786500	>65	Female	T2-T4	G3	Dead
GSM786511	>65	Male	T2-T4	G3	Dead
GSM786583	>65	Male	T2-T4	G3	Alive
GSM786544	>65	Female	T2-T4	G3	Dead
GSM786570	>65	Male	T2-T4	G3	Dead
GSM786531	>65	Male	T2-T4	G3	Dead
GSM786550	>65	Male	T2-T4	G3	Dead
GSM786557	>65	Male	T2-T4	G3	Dead
GSM786546	>65	Male	T2-T4	G3	Dead
GSM786552	>65	Male	T2-T4	G3	Dead
GSM786545	>65	Female	T2-T4	G3	Dead
GSM786526	>65	Male	T2-T4	G3	Alive
GSM786528	>65	Female	T2-T4	G3	Dead
GSM786540	<=65	Male	T2-T4	G3	Alive
GSM786510	<=65	Male	T2-T4	G3	Dead
GSM786514	<=65	Male	T2-T4	G3	Dead
GSM786491	<=65	Male	T2-T4	G3	Dead
GSM786495	>65	Female	T2-T4	G3	Dead
GSM786577	>65	Female	T2-T4	G3	Dead
GSM786568	>65	Male	T2-T4	G3	Alive
GSM786518	>65	Male	T2-T4	G3	Dead
GSM786561	>65	Male	T2-T4	G3	Dead
GSM786536	>65	Male	T2-T4	G3	Dead
GSM786581	>65	Female	T2-T4	G3	Alive
GSM786556	<=65	Male	Ta-T1	G1	Alive
GSM786565	<=65	Male	Ta-T1	G1	Alive
GSM786573	<=65	Male	Ta-T1	G3	Alive
GSM786525	>65	Female	Ta-T1	G3	Dead
GSM786558	>65	Female	Ta-T1	G1	Alive
GSM786572	>65	Male	Ta-T1	G3	Alive
GSM786541	>65	Male	Ta-T1	G3	Dead
GSM786559	>65	Female	Ta-T1	G3	Alive
id	Age	Gender	Pathological type	IHC scores of tumor tissues	IHC scores of adjacent normal tissues	T	Ta/Tis/T1--1； T2/T3/T4--2
1	<=65 years	Male	Urothelial carcinoma	2	0	T1	1
2	<=65 years	Male	Urothelial carcinoma	1	1	T1	1
3	>65 years	Female	Adenocarcinoma	3	1	T4	2
4	>65 years	Female	Urothelial carcinoma	2	0	T3	2
5	>65 years	Male	Urothelial carcinoma	2	1	T2	2
6	>65 years	Male	Urothelial carcinoma	1	0	Ta	1
7	<=65 years	Female	Urothelial carcinoma	2	1	Ta	1
8	>65 years	Male	Urothelial carcinoma	3	1	T3	2
9	>65 years	Female	Adenocarcinoma	2	2	T1	1
10	<=65 years	Male	Urothelial carcinoma	2	0	T4	2
11	>65 years	Male	Urothelial carcinoma	3	2	T2	2
12	>65 years	Female	Urothelial carcinoma	2	1	Ta	1
13	<=65 years	Male	Urothelial carcinoma	1	1	Tis	1
14	>65 years	Female	Urothelial carcinoma	3	1	T3	2
15	>65 years	Female	Urothelial carcinoma	2	0	T1	1
16	<=65 years	Male	Urothelial carcinoma	3	1	T1	1
