# Supplementary material for: Ferroptosis Mediation Patterns Reveal Novel Tool to Implicate Immunotherapy and Multi-Omics Characteristics in Bladder Cancer
Source: Front Cell Dev Biol. 2022 Jan 25;10:791630. doi: 10.3389/fcell.2022.791630 (PMC8821925; doi:10.3389/fcell.2022.791630)
Supplement: Supplementary file 3 [file DataSheet1.ZIP › Supplementary tables/s-table16.txt]

Supplementary table 16: The immunotherapy response calculated by tumour immune dysfunction and exclusion (TIDE) algorithm.
id	Overall Response
TCGA-2F-A9KL	Responder
TCGA-2F-A9KO	Responder
TCGA-2F-A9KP	Responder
TCGA-2F-A9KQ	Responder
TCGA-2F-A9KR	Non responder
TCGA-4Z-AA7M	Responder
TCGA-4Z-AA7N	Responder
TCGA-4Z-AA7Q	Responder
TCGA-4z-AA7S	Non responder
TCGA-4Z-AA7W	Responder
TCGA-4Z-AA7Y	Non responder
TCGA-4Z-AA80	Non responder
TCGA-4Z-AA81	Responder
TCGA-4Z-AA82	Responder
TCGA-4Z-AA83	Responder
TCGA-4Z-AA84	Responder
TCGA-4Z-AA86	Responder
TCGA-4Z-AA89	Non responder
TCGA-5N-A9KI	Responder
TCGA-5N-A9KN	Responder
TCGA-BL-A0C8	Non responder
TCGA-BL-A13I	Responder
TCGA-BL-A13J	Responder
TCGA-BL-A3JM	Non responder
TCGA-BL-A5ZZ	Responder
TCGA-BT-A0S7	Responder
TCGA-BT-A0YX	Responder
TCGA-BT-A20J	Non responder
TCGA-BT-A20O	Responder
TCGA-BT-A20P	Responder
TCGA-BT-A20R	Responder
TCGA-BT-A20T	Responder
TCGA-BT-A20U	Responder
TCGA-BT-A20V	Non responder
TCGA-BT-A20W	Non responder
TCGA-BT-A2LB	Responder
TCGA-BT-A2ON	Responder
TCGA-BT-A3PH	Responder
TCGA-BT-A3PJ	Responder
TCGA-BT-A3PK	Responder
TCGA-BT-A42C	Non responder
TCGA-BT-A42E	Responder
TCGA-BT-A42F	Non responder
TCGA-BT-Z20X	Non responder
TCGA-C4_A0F6	Responder
TCGA-C4-A0F0	Non responder
TCGA-C4-A0F1	Responder
TCGA-CF-A1HR	Non responder
TCGA-CF-A1HS	Responder
TCGA-CF-A27C	Non responder
TCGA-CF-A3MH	Responder
TCGA-CF-A3MI	Responder
TCGA-CF-A47S	Non responder
TCGA-CF-A47T	Responder
TCGA-CF-A47V	Non responder
TCGA-CF-A47W	Responder
TCGA-CF-A47Y	Responder
TCGA-CF-A5U8	Non responder
TCGA-CF-A5UA	Responder
TCGA-CF-A710	Responder
TCGA-CF-A8HX	Non responder
TCGA-CF-A8HY	Responder
TCGA-CF-A9FF	Responder
TCGA-CF-A9FL	Responder
TCGA-CF-A9FM	Non responder
TCGA-CU-A0YN	Non responder
TCGA-CU-A0YO	Responder
TCGA-CU-A0YR	Non responder
TCGA-CU-A3KJ	Non responder
TCGA-CU-A3QU	Non responder
TCGA-CU-A3YL	Non responder
TCGA-CU-A5W6	Non responder
TCGA-CU-A72E	Responder
TCGA-CV-A3JW	Non responder
TCGA-DK-A1A3	Non responder
TCGA-DK-A1A6	Non responder
TCGA-DK-A1A7	Non responder
TCGA-DK-A1AA	Responder
TCGA-DK-A1AB	Responder
TCGA-DK-A1AC	Non responder
TCGA-Dk-A1AD	Responder
TCGA-DK-A1AE	Responder
TCGA-DK-A1AF	Responder
TCGA-DK-A2HX	Responder
TCGA-DK-A2I1	Responder
TCGA-DK-A2I2	Responder
TCGA-DK-A2I4	Responder
TCGA-DK-A2I6	Responder
TCGA-DK-A3IK	Responder
TCGA-DK-A3IM	Responder
TCGA-DK-A3IN	Responder
TCGA-DK-A3IQ	Responder
TCGA-DK-A3IS	Non responder
TCGA-DK-A3IT	Responder
TCGA-DK-A3IU	Responder
TCGA-DK-A3IV	Non responder
TCGA-DK-A3WH	Responder
TCGA-DK-A3WW	Responder
TCGA-DK-A3WX	Responder
TCGA-DK-A3X1	Responder
TCGA-DK-A3X2	Responder
TCGA-DK-A6AV	Non responder
TCGA-Dk-A6AW	Responder
TCGA-DK-A6B0	Responder
TCGA-DK-A6B2	Responder
TCGA-DK-A6B5	Non responder
TCGA-DK-A6B6	Non responder
TCGA-DK-A6BI	Non responder
TCGA-DK-AA6L	Responder
TCGA-DK-AA6P	Non responder
TCGA-DK-AA6Q	Responder
TCGA-DK-AA6R	Responder
TCGA-DK-AA6S	Responder
TCGA-DK-AA6T	Responder
TCGA-DK-AA6U	Non responder
TCGA-DK-AA6W	Non responder
TCGA-DK-AA71	Responder
TCGA-DK-AA74	Responder
TCGA-DK-AA75	Responder
TCGA-DK-AA76	Non responder
TCGA-Dk-AA77	Non responder
TCGA-E5-A2PC	Responder
TCGA-E5-A4TZ	Non responder
TCGA-E5-A4U1	Non responder
TCGA-E7-A3X6	Responder
TCGA-E7-A3Y1	Responder
TCGA-E7-A4IJ	Non responder
TCGA-E7-A4XJ	Responder
TCGA-E7-A519	Responder
TCGA-E7-A541	Responder
TCGA-E7-A5KE	Non responder
TCGA-E7-A5KF	Non responder
TCGA-E7-A677	Responder
TCGA-E7-A678	Responder
TCGA-E7-A6MD	Responder
TCGA-E7-A6ME	Non responder
TCGA-E7-A6MF	Non responder
TCGA-E7-A763	Responder
TCGA-E7-A7DU	Responder
TCGA-E7-A7DV	Responder
TCGA-E7-A7PW	Non responder
TCGA-E7-A7XN	Responder
TCGA-E7-A807	Non responder
TCGA-E7-A85H	Non responder
TCGA-E7-A97P	Responder
TCGA-FD-A3B3	Responder
TCGA-FD-A3B4	Responder
TCGA-FD-A3B5	Responder
TCGA-FD-A3B6	Responder
TCGA-FD-A3B7	Responder
TCGA-FD-A3B8	Responder
TCGA-FD-A3N5	Responder
TCGA-FD-A3N6	Non responder
TCGA-FD-A3NA	Responder
TCGA-FD-A3Sl	Responder
TCGA-FD-A3SM	Responder
TCGA-FD-A3SN	Responder
TCGA-FD-A3SO	Responder
TCGA-FD-A3SP	Responder
TCGA-FD-A3SQ	Responder
TCGA-FD-A3SR	Responder
TCGA-FD-A3SS	Responder
TCGA-FD-A43N	Responder
TCGA-FD-A43S	Responder
TCGA-FD-A43U	Responder
TCGA-FD-A43X	Responder
TCGA-FD-A43Y	Responder
TCGA-FD-A5BS	Responder
TCGA-FD-A5BT	Responder
TCGA-FD-A5BU	Responder
TCGA-FD-A5BX	Responder
TCGA-FD-A5BY	Responder
TCGA-FD-A5BZ	Responder
TCGA-FD-A5CI	Responder
TCGA-FD-A62O	Responder
TCGA-FD-A62P	Responder
TCGA-FD-A62S	Responder
TCGA-FD-A6TA	Responder
TCGA-FD-A6TC	Responder
TCGA-FD-A6TD	Responder
TCGA-FD-A6TE	Non responder
TCGA-FD-A6TF	Responder
TCGA-FD-A6TG	Responder
TCGA-FD-A6TH	Responder
TCGA-FD-A6TI	Responder
TCGA-FD-A6Tk	Responder
TCGA-FD-A9RC	Responder
TCGA-FJ-A3JZ	Responder
TCGA-FJ-A3Z9	Responder
TCGA-FJ-A3ZE	Non responder
TCGA-FJ-A3ZF	Non responder
TCGA-FJ-A871	Responder
TCGA-FT-A3EE	Responder
TCGA-FT-A6IP	Responder
TCGA-G2-A2EC	Responder
TCGA-G2-A2EJ	Responder
TCGA-G2-A2EK	Non responder
TCGA-G2-A2EO	Non responder
TCGA-G2-A2ES	Non responder
TCGA-G2-A3IB	Responder
TCGA-G2-A3IE	Responder
TCGA-G2-A3VY	Non responder
TCGA-G2-AA3B	Non responder
TCGA-G2-AA3C	Responder
TCGA-G2-AA3D	Non responder
TCGA-G2-AA3F	Non responder
TCGA-G4-A0EZ	Responder
TCGA-GC-A3BM	Non responder
TCGA-GC-A3I6	Responder
TCGA-GC-A3OO	Responder
TCGA-GC-A3RB	Responder
TCGA-GC-A3RC	Responder
TCGA-GC-A3RD	Responder
TCGA-GC-A3WC	Responder
TCGA-GC-A3YS	Responder
TCGA-GC-A4ZW	Non responder
TCGA-GC-A6I1	Responder
TCGA-GC-A6I3	Responder
TCGA-GD-A2C5	Responder
TCGA-GD-A3OP	Responder
TCGA-GD-A3OQ	Responder
TCGA-GD-A3OS	Responder
TCGA-GD-A6C6	Responder
TCGA-GU-A42P	Non responder
TCGA-GU-A42Q	Responder
TCGA-GU-A42R	Non responder
TCGA-GU-A762	Responder
TCGA-GU-A763	Responder
TCGA-GU-A764	Responder
TCGA-GU-A766	Responder
TCGA-GU-A767	Responder
TCGA-GU-AATO	Responder
TCGA-GU-AATP	Responder
TCGA-GU-AATQ	Responder
TCGA-GV-A3JV	Responder
TCGA-Gv-A3JW	Non responder
TCGA-GV-A3JX	Non responder
TCGA-GV-A3JZ	Responder
TCGA-Gv-A3OK	Responder
TCGA-Gv-A3QF	Non responder
TCGA-GV-A3QI	Non responder
TCGA-GV-A3QU	Non responder
TCGA-GV-A40E	Responder
TCGA-GV-A6ZA	Non responder
TCGA-H4-A2HO	Non responder
TCGA-HQ-A20F	Non responder
TCGA-HQ-A2OE	Non responder
TCGA-HQ-A41R	Responder
TCGA-HQ-A5NE	Responder
TCGA-K4-A3WS	Responder
TCGA-K4-A3WU	Responder
TCGA-k4-A3WV	Non responder
TCGA-K4-A4AB	Responder
TCGA-K4-A4AC	Responder
TCGA-K4-A54R	Responder
TCGA-K4-A5RH	Responder
TCGA-K4-A5RI	Responder
TCGA-K4-A5RJ	Responder
TCGA-K4-A6FZ	Non responder
TCGA-K4-A6MB	Responder
TCGA-K4-A83P	Responder
TCGA-K4-AAQO	Responder
TCGA-KQ-A41N	Responder
TCGA-KQ-A41P	Responder
TCGA-KQ-A41Q	Non responder
TCGA-KQ-A41S	Responder
TCGA-KQ-A4IO	Responder
TCGA-LC-A66R	Responder
TCGA-LT-A5Z6	Non responder
TCGA-LT-A8JT	Responder
TCGA-MV-A51V	Non responder
TCGA-PQ-A6FI	Non responder
TCGA-PQ-A6FN	Non responder
TCGA-R3-A69X	Responder
TCGA-S5-A6DX	Responder
TCGA-S5-AA26	Responder
TCGA-SY-A9G0	Responder
TCGA-SY-A9G5	Responder
TCGA-UY-A78K	Responder
TCGA-UY-A78L	Responder
TCGA-UY-A78M	Responder
TCGA-UY-A78N	Responder
TCGA-UY-A78O	Responder
TCGA-UY-A78P	Responder
TCGA-UY-A8OB	Responder
TCGA-UY-A8OC	Responder
TCGA-UY-A8OD	Responder
TCGA-UY-A9PA	Responder
TCGA-UY-A9PB	Responder
TCGA-UY-A9PD	Responder
TCGA-UY-A9PE	Responder
TCGA-UY-A9PF	Responder
TCGA-UY-A9PH	Responder
TCGA-XF-A8HB	Non responder
TCGA-XF-A8HC	Non responder
TCGA-XF-A8HD	Responder
TCGA-XF-A8HE	Responder
TCGA-XF-A8HF	Responder
TCGA-XF-A8HG	Responder
TCGA-XF-A8HH	Responder
TCGA-XF-A8HL	Non responder
TCGA-XF-A9R0	Responder
TCGA-XF-A9SH	Responder
TCGA-XF-A9SJ	Responder
TCGA-XF-A9SK	Responder
TCGA-XF-A9SL	Responder
TCGA-XF-A9SP	Responder
TCGA-XF-A9ST	Responder
TCGA-XF-A9SU	Responder
TCGA-XF-A9SV	Responder
TCGA-XF-A9SW	Responder
TCGA-XF-A9SY	Responder
TCGA-XF-A9SZ	Responder
TCGA-XF-A9T0	Non responder
TCGA-XF-A9T2	Responder
TCGA-XF-A9T3	Responder
TCGA-XF-A9T4	Responder
TCGA-XF-A9T5	Responder
TCGA-XF-A9T8	Responder
TCGA-XF-AAME	Responder
TCGA-XF-AAMH	Responder
TCGA-XF-AAMJ	Responder
TCGA-XF-AAML	Non responder
TCGA-XF-AAMQ	Responder
TCGA-XF-AAMR	Responder
TCGA-XF-AAMT	Responder
TCGA-XF-AAMW	Responder
TCGA-XF-AAMY	Responder
TCGA-XF-AAN0	Non responder
TCGA-XF-AAN3	Responder
TCGA-XF-AAN4	Responder
TCGA-xF-AAN5	Non responder
TCGA-XF-AAN7	Responder
TCGA-XF-AANI	Responder
TCGA-YC-A89H	Responder
TCGA-YC-A8S6	Responder
TCGA-YC-A9TC	Responder
TCGA-YF-AA3L	Responder
TCGA-YF-AA3M	Responder
TCGA-ZF-A9R1	Non responder
TCGA-ZF-A9R2	Non responder
TCGA-ZF-A9R3	Non responder
TCGA-ZF-A9R4	Non responder
TCGA-ZF-A9R5	Non responder
TCGA-ZF-A9R7	Responder
TCGA-ZF-A9R9	Responder
TCGA-ZF-A9RD	Responder
TCGA-ZF-A9RE	Non responder
TCGA-ZF-A9RM	Non responder
TCGA-ZF-AA4N	Non responder
TCGA-ZF-AA4R	Responder
TCGA-ZF-AA4T	Non responder
TCGA-ZF-AA4V	Non responder
TCGA-ZF-AA4X	Non responder
TCGA-ZF-AA51	Non responder
TCGA-ZF-AA52	Responder
TCGA-ZF-AA53	Responder
TCGA-ZF-AA54	Responder
TCGA-ZF-AA56	Responder
TCGA-ZF-AA58	Responder
TCGA-ZF-AA5H	Responder
TCGA-ZF-AA5N	Responder
TCGA-ZF-AA5P	Responder
