# Supplementary material for: Ferroptosis Mediation Patterns Reveal Novel Tool to Implicate Immunotherapy and Multi-Omics Characteristics in Bladder Cancer
Source: Front Cell Dev Biol. 2022 Jan 25;10:791630. doi: 10.3389/fcell.2022.791630 (PMC8821925; doi:10.3389/fcell.2022.791630)
Supplement: Supplementary file 3 [file DataSheet1.ZIP › Supplementary tables/s-table17.txt]

Supplemenatry Table 17 All utilized R codes for data analysis in this study.
1.library(limma)            
inputFile="symbol.txt"    
setwd("D:\\")   
outTab=data.frame()
rt=read.table(inputFile, header=T, sep="\t", check.names=F)
rt=as.matrix(rt)
rownames(rt)=rt[,1]
exp=rt[,2:ncol(rt)]
dimnames=list(rownames(exp),colnames(exp))
data=matrix(as.numeric(as.matrix(exp)),nrow=nrow(exp),dimnames=dimnames)
data=avereps(data)
fpkmToTpm=function(fpkm){
    exp(log(fpkm) - log(sum(fpkm)) + log(1e6))
}
tpm=apply(data, 2, fpkmToTpm)
tpmOut=rbind(ID=colnames(tpm), tpm)
write.table(tpmOut, file="TCGA.TPM.txt", sep="\t", col.names=F, quote=F)
2.inputFile="cnvMatrix.txt"     
setwd("D:\\")     
rt=read.table(inputFile, header=T, sep="\t", check.names=F, row.names=1)    
GAIN=rowSums(rt> 0)      
LOSS=rowSums(rt< 0)       
GAIN=GAIN/ncol(rt)*100      
LOSS=LOSS/ncol(rt)*100      
data=cbind(GAIN, LOSS)
data=data[order(data[,"GAIN"],decreasing = T),]
data.max = apply(data, 1, max)
pdf(file="CNVfreq.pdf", width=9, height=6)
cex=1.3
par(cex.lab=cex, cex.axis=cex, font.axis=2, las=1, xpd=T)
bar=barplot(data.max, col="grey80", border=NA,
            xlab="", ylab="CNV.frequency(%)", space=1.5,
            xaxt="n", ylim=c(0,1.2*max(data.max)))
points(bar,data[,"GAIN"], pch=20, col=2, cex=3)
points(bar,data[,"LOSS"], pch=20, col=3, cex=3)
legend("top", legend=c('GAIN','LOSS'), col=2:3, pch=20, bty="n", cex=2, ncol=2)
par(srt=45)
text(bar, par('usr')[3]-0.2, rownames(data), adj=1)
dev.off()
3.library("RCircos")       
setwd("D:\\")    
cytoBandIdeogram=read.table("refer.txt", header=T, sep="\t")
chr.exclude <- NULL
cyto.info <- cytoBandIdeogram
tracks.inside <- 5
tracks.outside <- 0
RCircos.Set.Core.Components(cyto.info, chr.exclude, tracks.inside, tracks.outside)
rcircos.params <- RCircos.Get.Plot.Parameters()
rcircos.params$text.size=1
rcircos.params$point.size=5
RCircos.Reset.Plot.Parameters(rcircos.params)
pdf(file="RCircos.pdf", width=8, height=8)
RCircos.Set.Plot.Area()
RCircos.Chromosome.Ideogram.Plot()
RCircos.Scatter.Data=read.table("Rcircos.scatter.txt", header=T, sep="\t", check.names=F)
data.col <- 4
track.num <- 1
side <- "in"
RCircos.Scatter.Plot(RCircos.Scatter.Data, data.col, track.num, side, by.fold=0.1)
RCircos.Gene.Label.Data=read.table("Rcircos.geneLabel.txt", header=T, sep="\t", check.names=F)
name.col <- 4
side <- "in"
track.num <- 2
RCircos.Gene.Connector.Plot(RCircos.Gene.Label.Data, track.num, side)
track.num <- 3
RCircos.Gene.Name.Plot(RCircos.Gene.Label.Data, name.col, track.num, side)
dev.off()
4.library(limma)
library(reshape2)
library(ggpubr)
expFile="TCGA.TPM.txt"      
geneFile="gene.txt"         
setwd("D:\\")      
rt=read.table(expFile, header=T, sep="\t", check.names=F)
rt=as.matrix(rt)
rownames(rt)=rt[,1]
exp=rt[,2:ncol(rt)]
dimnames=list(rownames(exp), colnames(exp))
data=matrix(as.numeric(as.matrix(exp)), nrow=nrow(exp), dimnames=dimnames)
data=avereps(data)
gene=read.table(geneFile, header=T, sep="\t", check.names=F)
sameGene=intersect(as.vector(gene[,1]), row.names(data))
data=data[sameGene,]
group=sapply(strsplit(colnames(data),"\\-"), "[", 4)
group=sapply(strsplit(group,""), "[", 1)
group=gsub("2", "1", group)
conNum=length(group[group==1])       
treatNum=length(group[group==0])     
sampleType=c(rep(1,conNum), rep(2,treatNum))
exp=log2(data+1)
exp=as.data.frame(t(exp))
exp=cbind(exp, Type=sampleType)
exp$Type=ifelse(exp$Type==1, "Normal", "Tumor")
data=melt(exp, id.vars=c("Type"))
colnames(data)=c("Type", "Gene", "Expression")
p=ggboxplot(data, x="Gene", y="Expression", color = "Type", 
	     ylab="Gene expression",
	     xlab="",
	     legend.title="Type",
	     palette = c("blue", "red"),
	     width=1)
p=p+rotate_x_text(60)
p1=p+stat_compare_means(aes(group=Type),
	      method="wilcox.test",
	      symnum.args=list(cutpoints = c(0, 0.001, 0.01, 0.05, 1), symbols = c("***", "**", "*", " ")),
	      label = "p.signif")
pdf(file="boxplot.pdf", width=7, height=5)
print(p1)
dev.off()
5.library(limma)          
expFile="merge.txt"      
geneFile="gene.txt"      
setwd("D:\\")   
rt=read.table(expFile, header=T, sep="\t", check.names=F)
rt=as.matrix(rt)
rownames(rt)=rt[,1]
exp=rt[,2:ncol(rt)]
dimnames=list(rownames(exp),colnames(exp))
data=matrix(as.numeric(as.matrix(exp)),nrow=nrow(exp),dimnames=dimnames)
data=avereps(data)
data=data[rowMeans(data)>0,]
gene=read.table(geneFile, header=T, sep="\t", check.names=F)
sameGene=intersect(as.vector(gene[,1]), rownames(data))
geneExp=data[sameGene,]
out=rbind(ID=colnames(geneExp),geneExp)
write.table(out,file="GeneExp.txt",sep="\t",quote=F,col.names=F)
6.library(maftools)      
setwd("D:\\")      
geneRT=read.table("gene.txt", header=T, sep="\t", check.names=F, row.names=1)
gene=row.names(geneRT)
pdf(file="oncoplot.pdf", width=6.5, height=6)
maf=read.maf(maf="input.maf")
oncoplot(maf=maf, genes=gene, draw_titv=T)
dev.off()
7.library(limma)
library(ggpubr)
expFile="GeneExp.txt"     
mutFile="mutMatrix.txt"      
mutGene="ZC3H13"             
setwd("D:\\")      
exp=read.table(expFile, header=T, sep="\t", check.names=F, row.names=1)
colnames(exp)=gsub("(.*?)\\_(.*?)", "\\2", colnames(exp))
exp=t(exp)
mut=read.table(mutFile, header=T, sep="\t", check.names=F, row.names=1)
mut=t(mut[mutGene,,drop=F])
colnames(mut)=c("Type")
sameSample=intersect(row.names(mut), row.names(exp))
mut=mut[sameSample,,drop=F]
exp=exp[sameSample,,drop=F]
data=cbind(as.data.frame(exp), as.data.frame(mut))
data$Type=paste0(mutGene, " " , data$Type)
data$Type=factor(data$Type, levels=c(paste0(mutGene, " Wild"), paste0(mutGene, " Mutation")) )
group=levels(factor(data$Type))
comp=combn(group,2)
my_comparisons=list()
for(i in 1:ncol(comp)){my_comparisons[[i]]<-comp[,i]}
for(gene in colnames(data)[1:(ncol(data)-1)]){
	data1=data[,c(gene, "Type")]
	colnames(data1)=c("expression", "Type")
	boxplot=ggboxplot(data1, x="Type", y="expression", fill="Type",
				      xlab="",
				      ylab=paste0(gene, " expression"),
				      legend.title="",
				      palette=c("#0066FF", "#FF0000") )+ 
		stat_compare_means(comparisons = my_comparisons)
	pdf(file=paste0(mutGene, "(mut)_", gene,".pdf"), width=5, height=4.5)
	print(boxplot)
	dev.off()
}
8.library(limma)
library(survival)
library(survminer)
expFile="geneExp.txt"     
cliFile="time.txt"          
setwd("D:\\")    
rt=read.table(expFile, header=T, sep="\t", check.names=F)
rt=as.matrix(rt)
rownames(rt)=rt[,1]
exp=rt[,2:ncol(rt)]
dimnames=list(rownames(exp), colnames(exp))
data=matrix(as.numeric(as.matrix(exp)), nrow=nrow(exp), dimnames=dimnames)
data=avereps(data)
data=data[rowMeans(data)>0,]
data=t(data)
rownames(data)=gsub("(.*?)\\_(.*?)", "\\2", rownames(data))
cli=read.table(cliFile, header=T, sep="\t", check.names=F, row.names=1)    
cli$futime=cli$futime/365
sameSample=intersect(row.names(data), row.names(cli))
data=data[sameSample,]
cli=cli[sameSample,]
rt=cbind(cli, data)
outTab=data.frame()
km=c()
for(i in colnames(rt[,3:ncol(rt)])){
	cox <- coxph(Surv(futime, fustat) ~ rt[,i], data = rt)
	coxSummary = summary(cox)
	coxP=coxSummary$coefficients[,"Pr(>|z|)"]
	outTab=rbind(outTab,
			         cbind(id=i,
			         HR=coxSummary$conf.int[,"exp(coef)"],
			         HR.95L=coxSummary$conf.int[,"lower .95"],
			         HR.95H=coxSummary$conf.int[,"upper .95"],
			         pvalue=coxSummary$coefficients[,"Pr(>|z|)"])
			        )

	data=rt[,c("futime", "fustat", i)]
	colnames(data)=c("futime", "fustat", "gene")
	res.cut=surv_cutpoint(data, time = "futime", event = "fustat", variables =c("gene"))
	res.cat=surv_categorize(res.cut)
	fit=survfit(Surv(futime, fustat) ~gene, data = res.cat)
	#print(paste0(i, " ", res.cut$cutpoint[1]))
	diff=survdiff(Surv(futime, fustat) ~gene,data =res.cat)
	pValue=1-pchisq(diff$chisq, df=1)
	km=c(km, pValue)
	if(pValue<0.05){
		if(pValue<0.001){
			pValue="p<0.001"
		}else{
			pValue=paste0("p=",sprintf("%.03f",pValue))
		}
		
		surPlot=ggsurvplot(fit,
						   data=res.cat,
						   pval=pValue,
						   pval.size=6,
						   legend.title=i,
						   legend.labs=c("high","low"),
						   xlab="Time(years)",
						   ylab="Overall survival",
						   palette=c("red", "blue"),
						   break.time.by=1,
						   conf.int=T,
						   risk.table=TRUE,
						   risk.table.title="",
						   risk.table.height=.25)
		pdf(file=paste0("sur.", i, ".pdf"),onefile = FALSE,
			width = 6,        
			height =5)        
		print(surPlot)
		dev.off()
	}
}

outTab=cbind(outTab, km)
write.table(outTab,file="uniCox.txt",sep="\t",row.names=F,quote=F)
9.library(igraph)
library(psych)
library(reshape2)
library("RColorBrewer")
GeneExpfile <- "GeneExp.txt"     
Genefile <- "gene.txt"             
Coxfile <- "uniCox.txt"            
setwd("D:\\")      
gene.group <- read.table(Genefile,header=T,sep="\t")
gene.exp <- read.table(GeneExpfile,header=T,sep="\t",row.names=1)
gene.cox <- read.table(Coxfile,header=T,sep="\t")
colnames(gene.group) <- c('id','group')
genelist <- intersect(gene.group$id, gene.cox$id)
genelist <- intersect(genelist, rownames(gene.exp))
gene.group <- gene.group[match(genelist,gene.group$id),]
gene.group <- gene.group[order(gene.group$group),]
gene.exp <- gene.exp[match(gene.group$id,rownames(gene.exp)),]
gene.cox <- gene.cox[match(gene.group$id,gene.cox$id),]
gene.cor <- corr.test(t(gene.exp))
gene.cor.cor <- gene.cor$r
gene.cor.pvalue <- gene.cor$p
gene.cor.cor[upper.tri(gene.cor.cor)] = NA
gene.cor.pvalue[upper.tri(gene.cor.pvalue)] = NA
gene.cor.cor.melt <- melt(gene.cor.cor)   #gene1 \t gene2 \t cor
gene.cor.pvalue.melt <- melt(gene.cor.pvalue)
gene.melt <- data.frame(from = gene.cor.cor.melt$Var2,to=gene.cor.cor.melt$Var1,cor=gene.cor.cor.melt$value,pvalue=gene.cor.pvalue.melt$value)
gene.melt <- gene.melt[gene.melt$from!=gene.melt$to&!is.na(gene.melt$pvalue),,drop=F]
gene.edge <- gene.melt[gene.melt$pvalue<0.0001,,drop=F]
gene.edge$color <- ifelse(gene.edge$cor>0,'pink','#6495ED')
gene.edge$weight <- abs(gene.edge$cor)*6
gene.node <- gene.group
group.color <- colorRampPalette(brewer.pal(9, "Set1"))(length(unique(gene.node$group)))
gene.node$color <- group.color[as.numeric(as.factor(gene.node$group))]
gene.node$shape <- "circle"
gene.node$frame <- ifelse(gene.cox$HR>1,'purple',"green")
gene.node$pvalue <- gene.cox$pvalue
# pvalue size
pvalue.breaks <- c(0,0.0001,0.001,0.01,0.05,1)
pvalue.size <- c(16,14,12,10,8)
cutpvalue <- cut(gene.node$pvalue,breaks=pvalue.breaks)
gene.node$size <- pvalue.size[as.numeric(cutpvalue)]
nodefile <- "network.node.txt"
edgefile <- "network.edge.txt"
write.table(gene.node, nodefile, sep="\t", col.names=T, row.names=F, quote=F)
write.table(gene.edge, edgefile, sep="\t", col.names=T, row.names=F, quote=F)
node = read.table(nodefile, header=T, sep="\t", comment.char="")
edge = read.table(edgefile, header=T, sep="\t", comment.char="")
g = graph.data.frame(edge,directed = FALSE)
node = node[match(names(components(g)$membership),node$id),]
if(!is.na(match('color',colnames(node)))) V(g)$color = node$color
if(!is.na(match('size',colnames(node)))) V(g)$size = node$size
if(!is.na(match('shape',colnames(node)))) V(g)$shape = node$shape
if(!is.na(match('frame',colnames(node)))) V(g)$frame = node$frame
pdf(file="network.pdf", width=10, height=8)
par(mar=c(0,0,0,0))
layout(matrix(c(1,1,4,2,3,4),nc=2),height=c(4,4,2),width=c(8,3))
coord = layout_in_circle(g)
degree.x = acos(coord[,1])
degree.y = asin(coord[,2])
degree.alpha = c()
for(i in 1:length(degree.x)){
	if(degree.y[i]<0) degree.alpha=c(degree.alpha,2*pi-degree.x[i]) else degree.alpha=c(degree.alpha,degree.x[i])
}
degree.cut.group = (0:8)/4*pi
degree.cut.group[1] = -0.0001
degree.cut = cut(degree.alpha,degree.cut.group)
degree.degree = c(-pi/4,-pi/4,-pi/2,-pi/2,pi/2,pi/2,pi/2,pi/4)
degree = degree.degree[as.numeric(degree.cut)]
values <- lapply(node$id,function(x)c(1,1))
V(g)$pie.color = lapply(1:nrow(node),function(x)c(node$color[x],node$frame[x]))
V(g)$frame = NA 
plot(g,layout=layout_in_circle,vertex.shape="pie",vertex.pie=values,
	vertex.label.cex=V(g)$lable.cex,edge.width = E(g)$weight,edge.arrow.size=0,
	vertex.label.color=V(g)$color,vertex.frame.color=V(g)$frame,edge.color=E(g)$color,
	vertex.label.cex=2,vertex.label.font=2,vertex.size=V(g)$size,edge.curved=0.4,
	vertex.color=V(g)$color,vertex.label.dist=1,vertex.label.degree=degree)
# label.degree : zero means to the right; and pi means to the left; up is -pi/2 and down is pi/2;  The default value is -pi/4
# label.dist If it is 0 then the label is centered on the vertex; If it is 1 then the label is displayed beside the vertex.
par(mar=c(0,0,0,0))
plot(1,type="n",xlab="",ylab="",axes=F)
groupinfo = unique(data.frame(group=node$group,color=node$color))
legend("left",legend=groupinfo$group,col=groupinfo$color,pch=16,bty="n",cex=3)
par(mar=c(0,0,0,0))
plot(1,type="n",xlab="",ylab="",axes=F)
legend("left",legend=c('Risk factors','Favorable factors'),col=c('purple','green'),pch=16,bty="n",cex=2.5)
par(mar=c(0,0,0,0))
plot(1,type="n",xlab="",axes=F,ylab="")
legend("top",legend=c('Postive correlation with P<0.0001','Negative correlation with P<0.0001'),lty=1,lwd=4,col=c('pink','#6495ED'),bty="n",cex=2.2)
legend('bottom',legend=c(0.0001,0.001,0.01,0.05,1),pch=16,pt.cex=c(1.6,1.4,1.2,1,0.8)*6,bty="n",ncol=5,cex=2.2,col="black",title="Cox test, pvalue")
dev.off()
10.library(survival)
library(survminer)
clusterFile="Cluster.txt"    
cliFile="time.txt"               
setwd("D:\\")     
cluster=read.table(clusterFile, header=T, sep="\t", check.names=F, row.names=1)
rownames(cluster)=gsub("(.*?)\\_(.*?)", "\\2", rownames(cluster))
cli=read.table(cliFile, header=T, sep="\t", check.names=F, row.names=1)
colnames(cli)=c("futime", "fustat")
cli$futime=cli$futime/365
sameSample=intersect(row.names(cluster), row.names(cli))
rt=cbind(cli[sameSample,,drop=F], cluster[sameSample,,drop=F])
length=length(levels(factor(rt$m6Acluster)))
diff=survdiff(Surv(futime, fustat) ~ m6Acluster, data = rt)
pValue=1-pchisq(diff$chisq, df=length-1)
if(pValue<0.001){
	pValue="p<0.001"
}else{
	pValue=paste0("p=",sprintf("%.03f",pValue))
}
fit <- survfit(Surv(futime, fustat) ~ m6Acluster, data = rt)
#print(surv_median(fit))
bioCol=c("#0066FF","#FF9900","#FF0000","#6E568C","#7CC767","#223D6C","#D20A13","#FFD121","#088247","#11AA4D")
bioCol=bioCol[1:length]
surPlot=ggsurvplot(fit, 
		           data=rt,
		           conf.int=F,
		           pval=pValue,
		           pval.size=6,
		           legend.title="m6Acluster",
		           legend.labs=levels(factor(rt[,"m6Acluster"])),
		           legend = c(0.8, 0.8),
		           font.legend=10,
		           xlab="Time(years)",
		           break.time.by = 1,
		           palette = bioCol,
		           surv.median.line = "hv",
		           risk.table=T,
		           cumevents=F,
		           risk.table.height=.25)
pdf(file="survival.pdf",onefile = FALSE,width=7,height=5.5)
print(surPlot)
dev.off()
11.library(pheatmap)        
expFile="GeneExp.txt"        
clusterFile="Cluster.txt"    
cliFile="clinical.txt"          
setwd("D:\\")     
exp=read.table(expFile, header=T, sep="\t", check.names=F, row.names=1)
exp=t(exp)
cluster=read.table(clusterFile, header=T, sep="\t", check.names=F, row.names=1)
sameSample=intersect(row.names(exp), row.names(cluster))
exp=exp[sameSample, , drop=F]
cluster=cluster[sameSample, , drop=F]
expCluster=cbind(exp, cluster)
Project=gsub("(.*?)\\_.*", "\\1", rownames(expCluster))
rownames(expCluster)=gsub("(.*?)\\_(.*?)", "\\2", rownames(expCluster))
expCluster=cbind(expCluster, Project)
cli=read.table(cliFile, header=T, sep="\t", check.names=F, row.names=1)
sameSample=intersect(row.names(expCluster), row.names(cli))
expCluster=expCluster[sameSample,,drop=F]
cli=cli[sameSample,,drop=F]
data=cbind(expCluster, cli)
data=data[order(data$m6Acluster),]
Type=data[,((ncol(exp)+1):ncol(data))]
data=t(data[,1:ncol(exp)])
bioCol=c("#0066FF","#FF9900","#FF0000","#6E568C","#7CC767","#223D6C","#D20A13","#FFD121","#088247","#11AA4D")
ann_colors=list()
m6aCluCol=bioCol[1:length(levels(factor(Type$m6Acluster)))]
names(m6aCluCol)=levels(factor(Type$m6Acluster))
ann_colors[["m6Acluster"]]=m6aCluCol
pdf("heatmap.pdf", height=5, width=8)
pheatmap(data,
         annotation=Type,
         annotation_colors = ann_colors,
         color = colorRampPalette(c(rep("blue",5), "white", rep("red",5)))(100),
         cluster_cols =F,
         cluster_rows =F,
         scale="row",
         show_colnames=F,
         fontsize=6,
         fontsize_row=6,
         fontsize_col=6)
dev.off()
12.library(limma)
library(GSEABase)
library(GSVA)
library(pheatmap)
expFile="merge.txt"               
clusterFile="Cluster.txt"      
gmtFile="c2.cp.kegg.v7.2.symbols.gmt"                  
setwd("D:\\")     
rt=read.table(expFile, header=T, sep="\t", check.names=F)
rt=as.matrix(rt)
rownames(rt)=rt[,1]
exp=rt[,2:ncol(rt)]
dimnames=list(rownames(exp), colnames(exp))
data=matrix(as.numeric(as.matrix(exp)), nrow=nrow(exp), dimnames=dimnames)
data=avereps(data)

geneSets=getGmt(gmtFile, geneIdType=SymbolIdentifier())
gsvaResult=gsva(data, 
                geneSets, 
                min.sz=10, 
                max.sz=500, 
                verbose=TRUE,
                parallel.sz=1)
gsvaOut=rbind(id=colnames(gsvaResult), gsvaResult)
write.table(gsvaOut, file="gsvaOut.txt", sep="\t", quote=F, col.names=F)
cluster=read.table(clusterFile, header=T, sep="\t", check.names=F, row.names=1)
gsvaResult=t(gsvaResult)
sameSample=intersect(row.names(gsvaResult), row.names(cluster))
gsvaResult=gsvaResult[sameSample,,drop=F]
cluster=cluster[sameSample,,drop=F]
gsvaCluster=cbind(gsvaResult, cluster)
Project=gsub("(.*?)\\_.*", "\\1", rownames(gsvaCluster))
gsvaCluster=cbind(gsvaCluster, Project)
adj.P.Val.Filter=0.05
allType=as.vector(gsvaCluster$m6Acluster)
comp=combn(levels(factor(allType)), 2)
for(i in 1:ncol(comp)){
	treat=gsvaCluster[gsvaCluster$m6Acluster==comp[2,i],]
	con=gsvaCluster[gsvaCluster$m6Acluster==comp[1,i],]
	data=rbind(con, treat£©
13.	library(reshape2)
library(ggpubr)
library(limma)
library(GSEABase)
library(GSVA)
expFile="merge.txt"          
gmtFile="immune.gmt"          
clusterFile="Cluster.txt"      
setwd("D:\\")     
rt=read.table(expFile, header=T, sep="\t", check.names=F)
rt=as.matrix(rt)
rownames(rt)=rt[,1]
exp=rt[,2:ncol(rt)]
dimnames=list(rownames(exp),colnames(exp))
data=matrix(as.numeric(as.matrix(exp)),nrow=nrow(exp),dimnames=dimnames)
data=avereps(data)
geneSets=getGmt(gmtFile, geneIdType=SymbolIdentifier())

ssgseaScore=gsva(data, geneSets, method='ssgsea', kcdf='Gaussian', abs.ranking=TRUE)
normalize=function(x){
  return((x-min(x))/(max(x)-min(x)))}
ssgseaScore=normalize(ssgseaScore)
ssgseaOut=rbind(id=colnames(ssgseaScore), ssgseaScore)
write.table(ssgseaOut,file="ssGSEA.result.txt",sep="\t",quote=F,col.names=F)
cluster=read.table(clusterFile, header=T, sep="\t", check.names=F, row.names=1)
ssgseaScore=t(ssgseaScore)
sameSample=intersect(row.names(ssgseaScore), row.names(cluster))
ssgseaScore=ssgseaScore[sameSample,,drop=F]
cluster=cluster[sameSample,,drop=F]
scoreCluster=cbind(ssgseaScore, cluster)
data=melt(scoreCluster, id.vars=c("m6Acluster"))
colnames(data)=c("m6Acluster", "Immune", "Fraction")
bioCol=c("#0066FF","#FF9900","#FF0000","#6E568C","#7CC767","#223D6C","#D20A13","#FFD121","#088247","#11AA4D")
bioCol=bioCol[1:length(levels(factor(data[,"m6Acluster"])))]
p=ggboxplot(data, x="Immune", y="Fraction", color="m6Acluster", 
     ylab="Immune infiltration",
     xlab="",
     legend.title="m6Acluster",
     palette=bioCol)
p=p+rotate_x_text(50)
pdf(file="boxplot.pdf", width=8, height=6.5)                         
p+stat_compare_means(aes(group=m6Acluster),symnum.args=list(cutpoints = c(0, 0.001, 0.01, 0.05, 1), symbols = c("***", "**", "*", "ns")),label = "p.signif")
dev.off()
14.library(limma)
library(ggplot2)
expFile="GeneExp.txt"         
clusterFile"Cluster.txt"     
setwd("D:\\")     
rt=read.table(expFile, header=T, sep="\t", check.names=F)
rt=as.matrix(rt)
rownames(rt)=rt[,1]
exp=rt[,2:ncol(rt)]
dimnames=list(rownames(exp),colnames(exp))
data=matrix(as.numeric(as.matrix(exp)),nrow=nrow(exp),dimnames=dimnames)
data=avereps(data)
data=data[rowMeans(data)>0,]
data=t(data)
data.pca=prcomp(data, scale. = TRUE)
pcaPredict=predict(data.pca)
write.table(pcaPredict, file="newTab.xls", quote=F, sep="\t")
cluster=read.table(clusterFile, header=T, sep="\t", check.names=F, row.names=1)
m6Acluster=as.vector(cluster[,1])
bioCol=c("#0066FF","#FF9900","#FF0000","#6E568C","#7CC767","#223D6C","#D20A13","#FFD121","#088247","#11AA4D")
m6aCluCol=bioCol[1:length(levels(factor(m6Acluster)))]
PCA=data.frame(PC1=pcaPredict[,1], PC2=pcaPredict[,2], m6Acluster=m6Acluster)
PCA.mean=aggregate(PCA[,1:2], list(m6Acluster=PCA$m6Acluster), mean)
pdf(file="PCA.pdf", height=5, width=6.5)
ggplot(data = PCA, aes(PC1, PC2)) + geom_point(aes(color = m6Acluster)) +
	scale_colour_manual(name="m6Acluster", values =m6aCluCol)+
    theme_bw()+
    theme(plot.margin=unit(rep(1.5,4),'lines'))+
    annotate("text",x=PCA.mean$PC1, y=PCA.mean$PC2, label=PCA.mean$m6Acluster, cex=7)+
    theme(panel.grid.major = element_blank(), panel.grid.minor = element_blank())
dev.off()
15.library(limma) 
library(VennDiagram)
expFile="merge.txt"          
cluFile="Cluster.txt"      
adj.P.Val.Filter=0.001       
setwd("D:\\")     
rt=read.table(expFile, header=T, sep="\t", check.names=F)
rt=as.matrix(rt)
rownames(rt)=rt[,1]
exp=rt[,2:ncol(rt)]
dimnames=list(rownames(exp),colnames(exp))
data=matrix(as.numeric(as.matrix(exp)),nrow=nrow(exp),dimnames=dimnames)
data=avereps(data)
data=data[rowMeans(data)>0,]
cluster=read.table(cluFile, header=T, sep="\t", check.names=F, row.names=1)
sameSample=intersect(colnames(data), row.names(cluster))
data=data[,sameSample]
cluster=cluster[sameSample,]
logFCfilter=0
geneList=list()
Type=as.vector(cluster)
design=model.matrix(~0+factor(Type))
colnames(design)=levels(factor(Type))
comp=combn(levels(factor(Type)), 2)
allDiffGenes=c()
for(i in 1:ncol(comp)){
	fit=lmFit(data, design)
	contrast=paste0(comp[2,i], "-", comp[1,i])
	#print(contrast)
	cont.matrix=makeContrasts(contrast, levels=design)
	fit2=contrasts.fit(fit, cont.matrix)
	fit2=eBayes(fit2)
	allDiff=topTable(fit2,adjust='fdr',number=200000)
	allDiffOut=rbind(id=colnames(allDiff),allDiff)
	write.table(allDiffOut, file=paste0(contrast, ".all.txt"), sep="\t", quote=F, col.names=F)
	diffSig=allDiff[with(allDiff, (abs(logFC)>logFCfilter & adj.P.Val < adj.P.Val.Filter )), ]
	diffSigOut=rbind(id=colnames(diffSig),diffSig)
	write.table(diffSigOut, file=paste0(contrast, ".diff.txt"), sep="\t", quote=F, col.names=F)
	geneList[[contrast]]=row.names(diffSig)
}

venn.plot=venn.diagram(geneList,filename=NULL,fill=rainbow(length(geneList)) )
pdf(file="venn.pdf", width=5, height=5)
grid.draw(venn.plot)
dev.off()

interGenes=Reduce(intersect,geneList)
write.table(file="interGene.txt",interGenes,sep="\t",quote=F,col.names=F,row.names=F)

interGeneExp=data[interGenes,]
interGeneExp=rbind(id=colnames(interGeneExp), interGeneExp)
write.table(interGeneExp, file="interGeneExp.txt", sep="\t", quote=F, col.names=F)
16.library("clusterProfiler")
library("org.Hs.eg.db")
library("enrichplot")
library("ggplot2")
pvalueFilter=0.05      
qvalueFilter=0.05       
colorSel="qvalue"
if(qvalueFilter>0.05){
	colorSel="pvalue"
}

setwd("D:\\")       
rt=read.table("interGene.txt", header=F, sep="\t", check.names=F)     
genes=unique(as.vector(rt[,1]))
entrezIDs=mget(genes, org.Hs.egSYMBOL2EG, ifnotfound=NA)
entrezIDs=as.character(entrezIDs)
gene=entrezIDs[entrezIDs!="NA"]        #È¥³ý»ùÒòidÎªNAµÄ»ùÒò
#gene=gsub("c\\(\"(\\d+)\".*", "\\1", gene)
kk=enrichGO(gene=gene, OrgDb=org.Hs.eg.db, pvalueCutoff=1, qvalueCutoff=1, ont="all", readable=T)
GO=as.data.frame(kk)
GO=GO[(GO$pvalue<pvalueFilter & GO$qvalue<qvalueFilter),]
write.table(GO, file="GO.txt", sep="\t", quote=F, row.names = F)
showNum=10
if(nrow(GO)<30){
	showNum=nrow(GO)
}

pdf(file="barplot.pdf", width=9, height=7)
bar=barplot(kk, drop=TRUE, showCategory=showNum, split="ONTOLOGY", color=colorSel) + facet_grid(ONTOLOGY~., scale='free')
print(bar)
dev.off()

pdf(file="bubble.pdf", width=9, height=7)
bub=dotplot(kk, showCategory=showNum, orderBy="GeneRatio", split="ONTOLOGY", color=colorSel) + facet_grid(ONTOLOGY~., scale='free')
print(bub)
dev.off()
17.library(limma)
library(survival)
expFile="interGeneExp.txt"    
cliFile="time.txt"             
setwd("D:\\")    
rt=read.table(expFile, header=T, sep="\t", check.names=F)
rt=as.matrix(rt)
rownames(rt)=rt[,1]
exp=rt[,2:ncol(rt)]
dimnames=list(rownames(exp), colnames(exp))
data=matrix(as.numeric(as.matrix(exp)), nrow=nrow(exp), dimnames=dimnames)
data=avereps(data)
data=data[rowMeans(data)>0,]
data1=t(data)
rownames(data1)=gsub("(.*?)\\_(.*?)", "\\2", rownames(data1))
cli=read.table(cliFile, header=T, sep="\t", check.names=F, row.names=1)    
cli$futime=cli$futime/365
sameSample=intersect(row.names(data1), row.names(cli))
data1=data1[sameSample,,drop=F]
cli=cli[sameSample,,drop=F]
rt=cbind(cli, data1)
outTab=data.frame()
sigGenes=c()
for(i in colnames(rt[,3:ncol(rt)])){
	#cox·ÖÎö
	cox <- coxph(Surv(futime, fustat) ~ rt[,i], data = rt)
	coxSummary = summary(cox)
	coxP=coxSummary$coefficients[,"Pr(>|z|)"]
	if(coxP<0.05){
		sigGenes=c(sigGenes,i)
		outTab=rbind(outTab,
				         cbind(id=i,
				         HR=coxSummary$conf.int[,"exp(coef)"],
				         HR.95L=coxSummary$conf.int[,"lower .95"],
				         HR.95H=coxSummary$conf.int[,"upper .95"],
				         pvalue=coxSummary$coefficients[,"Pr(>|z|)"])
				        )
	}
}

write.table(outTab,file="uniCox.txt",sep="\t",row.names=F,quote=F)

sigGeneExp=data[sigGenes,]
sigGeneExp=rbind(id=colnames(sigGeneExp), sigGeneExp)
write.table(sigGeneExp, file="uniSigGeneExp.txt", sep="\t", quote=F, col.names=F)
18.library(survival)
library(survminer)
clusterFile="geneCluster.txt"     
cliFile="time.txt"               
setwd("D:\\")     
cluster=read.table(clusterFile, header=T, sep="\t", check.names=F, row.names=1)
rownames(cluster)=gsub("(.*?)\\_(.*?)", "\\2", rownames(cluster))
cli=read.table(cliFile, header=T, sep="\t", check.names=F, row.names=1)
colnames(cli)=c("futime", "fustat")
cli$futime=cli$futime/365
sameSample=intersect(row.names(cluster), row.names(cli))
rt=cbind(cli[sameSample,,drop=F], cluster[sameSample,,drop=F])
length=length(levels(factor(rt$geneCluster)))
diff=survdiff(Surv(futime, fustat) ~ geneCluster, data = rt)
pValue=1-pchisq(diff$chisq, df=length-1)
if(pValue<0.001){
	pValue="p<0.001"
}else{
	pValue=paste0("p=",sprintf("%.03f",pValue))
}
fit <- survfit(Surv(futime, fustat) ~ geneCluster, data = rt)
#print(surv_median(fit))
bioCol=c("#0066FF","#FF9900","#FF0000","#6E568C","#7CC767","#223D6C","#D20A13","#FFD121","#088247","#11AA4D")
bioCol=bioCol[1:length(levels(factor(rt[,"geneCluster"])))]
surPlot=ggsurvplot(fit, 
		           data=rt,
		           conf.int=F,
		           pval=pValue,
		           pval.size=6,
		           legend.labs=levels(factor(rt[,"geneCluster"])),
		           legend.title="geneCluster",
		           legend = c(0.8, 0.8),
		           font.legend=10,
		           xlab="Time(years)",
		           break.time.by = 1,
		           palette = bioCol,
		           surv.median.line = "hv",
		           risk.table=T,
		           cumevents=F,
		           risk.table.height=.25)
pdf(file="survival.pdf", onefile = FALSE, width=7, height=5.5)
print(surPlot)
dev.off()
19.library(pheatmap)        
expFile="uniSigGeneExp.txt"       
geneCluFile="geneCluster.txt"     
m6aCluFile="Cluster.txt"        
cliFile="clinical.txt"            
setwd("D:\\")  
exp=read.table(expFile, header=T, sep="\t", check.names=F, row.names=1)
m6aClu=read.table(m6aCluFile, header=T, sep="\t", check.names=F, row.names=1)
geneClu=read.table(geneCluFile, header=T, sep="\t", check.names=F, row.names=1)
exp=as.data.frame(t(exp))
sameSample=intersect(row.names(exp), row.names(m6aClu))
exp=exp[sameSample,,drop=F]
expData=cbind(exp, geneCluster=geneClu[sameSample,], m6Acluster=m6aClu[sameSample,])
Project=gsub("(.*?)\\_.*", "\\1", rownames(expData))
rownames(expData)=gsub("(.*?)\\_(.*?)", "\\2", rownames(expData))
expData=cbind(expData, Project)
cli=read.table(cliFile, header=T, sep="\t", check.names=F, row.names=1)
sameSample=intersect(row.names(expData), row.names(cli))
expData=expData[sameSample,,drop=F]
cli=cli[sameSample,,drop=F]
data=cbind(expData, cli)
data=data[order(data$geneCluster),]
Type=data[,((ncol(data)-2-ncol(cli)):ncol(data))]
data=t(data[,1:(ncol(expData)-3)])
bioCol=c("#0066FF","#FF9900","#FF0000","#6E568C","#7CC767","#223D6C","#D20A13","#FFD121","#088247","#11AA4D")
ann_colors=list()
m6Acol=bioCol[1:length(levels(factor(Type$m6Acluster)))]
names(m6Acol)=levels(factor(Type$m6Acluster))
ann_colors[["m6Acluster"]]=m6Acol
GENEcol=bioCol[1:length(levels(factor(Type$geneCluster)))]
names(GENEcol)=levels(factor(Type$geneCluster))
ann_colors[["geneCluster"]]=GENEcol
pdf("heatmap.pdf", height=6, width=8)
pheatmap(data,
         annotation=Type,
         annotation_colors = ann_colors,
         color = colorRampPalette(c(rep("blue",5), "white", rep("red",5)))(50),
         cluster_cols =F,
         cluster_rows =F,
         scale="row",
         show_colnames=F,
         show_rownames=F,
         fontsize=6,
         fontsize_row=2,
         fontsize_col=6)
dev.off()
20.library(ggpubr)                   
tciaFile="TCIA.txt"                
scoreFile="score.group.txt"    
setwd("D:\\")    
ips=read.table(tciaFile, header=T, sep="\t", check.names=F, row.names=1)
score=read.table(scoreFile, header=T, sep="\t", check.names=F, row.names=1)
sameSample=intersect(row.names(ips), row.names(score))
ips=ips[sameSample, , drop=F]
score=score[sameSample, "group", drop=F]
data=cbind(ips, score)
data$group=factor(data$group, levels=c("Low", "High"))
group=levels(factor(data$group))
comp=combn(group, 2)
my_comparisons=list()
for(i in 1:ncol(comp)){my_comparisons[[i]]<-comp[,i]}
for(i in colnames(data)[1:(ncol(data)-1)]){
	rt=data[,c(i, "group")]
	colnames(rt)=c("IPS", "group")
	gg1=ggviolin(rt, x="group", y="IPS", fill = "group", 
	         xlab="m6Ascore", ylab=i,
	         legend.title="m6Ascore",
	         palette=c("#0066FF", "#FF0000"),
	         add = "boxplot", add.params = list(fill="white"))+ 
	         stat_compare_means(comparisons = my_comparisons)
	         #stat_compare_means(comparisons = my_comparisons,symnum.args=list(cutpoints = c(0, 0.001, 0.01, 0.05, 1), symbols = c("***", "**", "*", "ns")),label = "p.signif")
	
	pdf(file=paste0(i, ".pdf"), width=6, height=5)
	print(gg1)
	dev.off()
}
