# Supplementary material for: Ferroptosis Mediation Patterns Reveal Novel Tool to Implicate Immunotherapy and Multi-Omics Characteristics in Bladder Cancer
Source: Front Cell Dev Biol. 2022 Jan 25;10:791630. doi: 10.3389/fcell.2022.791630 (PMC8821925; doi:10.3389/fcell.2022.791630)
Supplement: Supplementary file 3 [file DataSheet1.ZIP › Supplementary tables/s-table4.txt]

Supplementary table 4: The clinical information of merged cohorts.
Id	futime	fustat
TCGA-GC-A6I1	0	0
TCGA-GC-A6I3	0	0
TCGA-E7-A8O8	13	0
TCGA-GC-A4ZW	15	0
TCGA-E7-A5KE	17	0
TCGA-E7-A5KF	20	0
TCGA-E7-A7DU	28	0
TCGA-KQ-A41S	35	0
TCGA-E7-A7DV	37	0
TCGA-H4-A2HO	46	0
TCGA-K4-A6FZ	55	0
TCGA-C4-A0F0	59	0
TCGA-XF-A9T6	64	0
TCGA-GD-A3OP	64	0
TCGA-GD-A6C6	67	0
TCGA-XF-A9T3	68	0
TCGA-K4-A4AB	76	0
TCGA-FD-A62N	82	0
TCGA-C4-A0F1	89	0
TCGA-GD-A3OQ	95	0
TCGA-K4-A3WU	105	0
TCGA-FD-A43X	110	0
TCGA-UY-A9PF	117	0
TCGA-E7-A6MD	129	0
TCGA-CU-A3QU	158	0
TCGA-E7-A3Y1	163	0
TCGA-FD-A6TC	187	0
TCGA-UY-A9PE	189	0
TCGA-GD-A76B	224	0
TCGA-FD-A5BY	251	0
TCGA-K4-A5RH	276	0
TCGA-YC-A8S6	293	0
TCGA-FD-A6TK	330	0
TCGA-CF-A47S	333	0
TCGA-FT-A61P	337	0
TCGA-CF-A8HY	345	0
TCGA-CF-A8HX	345	0
TCGA-K4-AAQO	359	0
TCGA-CF-A9FF	361	0
TCGA-KQ-A41Q	361	0
TCGA-YF-AA3L	364	0
TCGA-CF-A5UA	365	0
TCGA-DK-AA76	366	0
TCGA-CF-A47W	368	0
TCGA-CF-A7I0	368	0
TCGA-CF-A3MG	369	0
TCGA-CF-A3MI	370	0
TCGA-PQ-A6FI	372	0
TCGA-ZF-AA5P	372	0
TCGA-CF-A47Y	373	0
TCGA-FD-A6TE	376	0
TCGA-BL-A5ZZ	377	0
TCGA-CF-A47V	379	0
TCGA-CF-A3MF	383	0
TCGA-CF-A47X	384	0
TCGA-FD-A3B8	384	0
TCGA-CF-A1HR	389	0
TCGA-E7-A85H	394	0
TCGA-CF-A9FM	398	0
TCGA-CF-A3MH	398	0
TCGA-CF-A5U8	399	0
TCGA-MV-A51V	410	0
TCGA-YF-AA3M	415	0
TCGA-DK-AA71	415	0
TCGA-E7-A7PW	416	0
TCGA-CF-A27C	425	0
TCGA-E7-A7XN	428	0
TCGA-GC-A3RD	428	0
TCGA-R3-A69X	433	0
TCGA-FD-A43S	455	0
TCGA-DK-AA6P	457	0
TCGA-4Z-AA84	460	0
TCGA-LC-A66R	466	0
TCGA-E7-A8O7	466	0
TCGA-DK-AA6X	467	0
TCGA-K4-A6MB	469	0
TCGA-LT-A5Z6	474	0
TCGA-DK-A1AG	475	0
TCGA-DK-A6B2	477	0
TCGA-GU-A766	480	0
TCGA-GC-A3OO	481	0
TCGA-GC-A3RC	484	0
TCGA-G2-A2EK	485	0
TCGA-DK-A1AE	491	0
TCGA-4Z-AA7M	495	0
TCGA-K4-A83P	495	0
TCGA-S5-AA26	503	0
TCGA-PQ-A6FN	507	0
TCGA-E7-A519	508	0
TCGA-4Z-AA7O	512	0
TCGA-BT-A2LA	522	0
TCGA-FJ-A3ZF	524	0
TCGA-DK-A1AF	536	0
TCGA-G2-A3VY	536	0
TCGA-K4-A5RJ	539	0
TCGA-GC-A3WC	540	0
TCGA-UY-A9PD	542	0
TCGA-DK-A2I1	546	0
TCGA-DK-A1A7	560	0
TCGA-CU-A3KJ	562	0
TCGA-FD-A6TB	572	0
TCGA-DK-AA6T	572	0
TCGA-YC-A89H	573	0
TCGA-DK-AA6U	578	0
TCGA-DK-A1AA	578	0
TCGA-GV-A40G	580	0
TCGA-GV-A3JX	581	0
TCGA-GC-A3RB	582	0
TCGA-FD-A5BU	588	0
TCGA-H4-A2HQ	590	0
TCGA-GV-A3JZ	603	0
TCGA-GU-A764	610	0
TCGA-DK-AA77	618	0
TCGA-DK-A3WW	633	0
TCGA-FD-A43U	636	0
TCGA-GD-A3OS	638	0
TCGA-XF-A9SY	640	0
TCGA-LT-A8JT	641	0
TCGA-ZF-A9R2	642	0
TCGA-K4-A3WV	646	0
TCGA-DK-A3IT	648	0
TCGA-GV-A3JW	649	0
TCGA-ZF-A9R7	665	0
TCGA-GV-A6ZA	691	0
TCGA-FD-A43N	699	0
TCGA-C4-A0F6	700	0
TCGA-E7-A6ME	731	0
TCGA-E7-A6MF	750	0
TCGA-GC-A3YS	758	0
TCGA-K4-A3WS	761	0
TCGA-ZF-A9R1	773	0
TCGA-FD-A3SP	783	0
TCGA-BT-A3PJ	789	0
TCGA-E7-A678	798	0
TCGA-XF-A9T0	799	0
TCGA-GD-A2C5	812	0
TCGA-FD-A5BR	813	0
TCGA-E7-A677	820	0
TCGA-GV-A3QK	832	0
TCGA-FD-A43P	832	0
TCGA-4Z-AA7W	840	0
TCGA-K4-A54R	842	0
TCGA-FD-A3N6	851	0
TCGA-BT-A42F	864	0
TCGA-BT-A42C	873	0
TCGA-FD-A3SN	887	0
TCGA-G2-AA3F	893	0
TCGA-ZF-AA5H	897	0
TCGA-UY-A9PB	899	0
TCGA-CU-A3YL	906	0
TCGA-ZF-A9R4	921	0
TCGA-FJ-A3Z7	945	0
TCGA-GU-A763	997	0
TCGA-GU-AATP	1003	0
TCGA-4Z-AA89	1029	0
TCGA-XF-A9SM	1048	0
TCGA-UY-A9PA	1072	0
TCGA-ZF-A9R5	1090	0
TCGA-KQ-A41P	1094	0
TCGA-BT-A42E	1108	0
TCGA-GV-A3QI	1110	0
TCGA-DK-A6B6	1115	0
TCGA-UY-A78L	1127	0
TCGA-HQ-A2OE	1174	0
TCGA-E5-A4U1	1181	0
TCGA-SY-A9G5	1186	0
TCGA-BL-A0C8	1219	0
TCGA-E5-A2PC	1326	0
TCGA-KQ-A41R	1350	0
TCGA-XF-A8HB	1370	0
TCGA-4Z-AA87	1454	0
TCGA-ZF-A9RM	1455	0
TCGA-G2-A2EJ	1460	0
TCGA-XF-A9SG	1479	0
TCGA-4Z-AA7Y	1522	0
TCGA-DK-A3IS	1529	0
TCGA-KQ-A41O	1538	0
TCGA-DK-A6B5	1542	0
TCGA-UY-A9PH	1561	0
TCGA-DK-AA6M	1582	0
TCGA-KQ-A41N	1604	0
TCGA-DK-A6AW	1621	0
TCGA-FD-A5BS	1639	0
TCGA-ZF-AA58	1649	0
TCGA-DK-AA74	1708	0
TCGA-ZF-AA51	1714	0
TCGA-ZF-AA53	1761	0
TCGA-ZF-A9RG	1786	0
TCGA-FD-A5C1	1792	0
TCGA-ZF-AA4V	1806	0
TCGA-ZF-AA4W	1830	0
TCGA-FD-A3NA	1845	0
TCGA-G2-A2EF	1884	0
TCGA-FD-A6TA	1912	0
TCGA-ZF-A9RF	1949	0
TCGA-DK-A6AV	1952	0
TCGA-G2-AA3B	2008	0
TCGA-DK-A3X1	2009	0
TCGA-DK-A1A6	2020	0
TCGA-4Z-AA83	2024	0
TCGA-XF-A9T5	2027	0
TCGA-ZF-AA4X	2044	0
TCGA-DK-A6B1	2049	0
TCGA-UY-A8OB	2109	0
TCGA-G2-AA3D	2139	0
TCGA-XF-AAMQ	2177	0
TCGA-XF-AAN5	2293	0
TCGA-UY-A78O	2312	0
TCGA-DK-A6B0	2330	0
TCGA-2F-A9KT	2352	0
TCGA-UY-A78P	2380	0
TCGA-XF-A9SI	2423	0
TCGA-XF-AAN3	2625	0
TCGA-DK-A2I6	2656	0
TCGA-ZF-A9RL	2703	0
TCGA-XF-AAMR	2790	0
TCGA-ZF-A9RC	2868	0
TCGA-2F-A9KQ	2886	0
TCGA-XF-A8HD	2964	0
TCGA-XF-AAMY	3011	0
TCGA-XF-AAMG	3364	0
TCGA-DK-A1AD	3420	0
TCGA-UY-A8OD	3432	0
TCGA-XF-A8HE	3817	0
TCGA-DK-A2I4	3835	0
TCGA-DK-A1AC	3981	0
TCGA-DK-A3WY	4967	0
TCGA-DK-AA6R	5041	0
TCGA-DK-AA6S	5050	0
TCGA-UY-A8OC	0	1
TCGA-4Z-AA80	19	1
TCGA-YC-A9TC	20	1
TCGA-S5-A6DX	56	1
TCGA-CU-A5W6	56	1
TCGA-XF-A8HH	57	1
TCGA-C4-A0F7	62	1
TCGA-DK-A1A5	65	1
TCGA-E7-A4XJ	68	1
TCGA-FD-A6TF	69	1
TCGA-5N-A9KI	76	1
TCGA-BL-A13J	81	1
TCGA-XF-AAMT	90	1
TCGA-FD-A6TG	93	1
TCGA-XF-A9SJ	98	1
TCGA-FT-A3EE	99	1
TCGA-ZF-A9RE	106	1
TCGA-XF-AAN8	118	1
TCGA-FD-A3B7	122	1
TCGA-XF-A9ST	128	1
TCGA-FD-A6TH	131	1
TCGA-BT-A3PH	142	1
TCGA-GU-A767	144	1
TCGA-DK-A3IK	146	1
TCGA-CU-A0YO	149	1
TCGA-BT-A20V	154	1
TCGA-BT-A20R	154	1
TCGA-FD-A5BV	163	1
TCGA-ZF-AA5N	168	1
TCGA-FD-A3SO	168	1
TCGA-FD-A5BX	173	1
TCGA-XF-A9SU	182	1
TCGA-FD-A62P	191	1
TCGA-XF-A8HC	200	1
TCGA-BT-A0S7	200	1
TCGA-BL-A3JM	205	1
TCGA-XF-AAMX	206	1
TCGA-G2-AA3C	211	1
TCGA-GU-AATQ	213	1
TCGA-FD-A62O	216	1
TCGA-G2-A3IB	220	1
TCGA-BL-A13I	223	1
TCGA-GU-A762	232	1
TCGA-XF-AAML	232	1
TCGA-DK-A2I2	237	1
TCGA-E7-A97Q	246	1
TCGA-DK-A3IM	248	1
TCGA-DK-A3IN	250	1
TCGA-BT-A20X	251	1
TCGA-XF-AAMW	253	1
TCGA-BT-A20W	254	1
TCGA-2F-A9KW	254	1
TCGA-GV-A3QH	258	1
TCGA-ZF-AA56	259	1
TCGA-GV-A40E	261	1
TCGA-ZF-AA4U	262	1
TCGA-FD-A3B5	272	1
TCGA-FJ-A871	272	1
TCGA-C4-A0EZ	273	1
TCGA-HQ-A5ND	274	1
TCGA-K4-A4AC	278	1
TCGA-DK-A3IV	294	1
TCGA-FD-A6TI	294	1
TCGA-BT-A3PK	303	1
TCGA-4Z-AA86	311	1
TCGA-DK-A3WX	321	1
TCGA-GU-AATO	324	1
TCGA-FJ-A3ZE	324	1
TCGA-FD-A5BT	328	1
TCGA-XF-AAMF	329	1
TCGA-GU-A42P	332	1
TCGA-DK-AA75	340	1
TCGA-XF-AAMH	344	1
TCGA-GU-A42Q	344	1
TCGA-K4-A5RI	356	1
TCGA-XF-A9SW	362	1
TCGA-2F-A9KP	364	1
TCGA-HQ-A5NE	370	1
TCGA-BT-A20O	370	1
TCGA-CF-A47T	385	1
TCGA-FJ-A3Z9	385	1
TCGA-FD-A6TD	386	1
TCGA-XF-A9SV	388	1
TCGA-FD-A3SS	391	1
TCGA-CU-A0YN	393	1
TCGA-BT-A0YX	400	1
TCGA-FD-A62S	406	1
TCGA-ZF-A9RD	408	1
TCGA-CU-A72E	413	1
TCGA-DK-A3IL	413	1
TCGA-DK-AA6Q	413	1
TCGA-DK-AA6W	415	1
TCGA-XF-A9T8	418	1
TCGA-GV-A3JV	434	1
TCGA-E7-A97P	437	1
TCGA-BT-A20T	453	1
TCGA-XF-A9SP	454	1
TCGA-BT-A20U	455	1
TCGA-CU-A0YR	460	1
TCGA-XF-A8HG	467	1
TCGA-E5-A4TZ	467	1
TCGA-FD-A43Y	474	1
TCGA-XF-A9SK	486	1
TCGA-BT-A2LB	492	1
TCGA-XF-A9T4	495	1
TCGA-DK-A1AB	508	1
TCGA-FD-A3B4	510	1
TCGA-4Z-AA7Q	510	1
TCGA-4Z-AA7R	522	1
TCGA-5N-A9KM	530	1
TCGA-BT-A42B	534	1
TCGA-UY-A78K	536	1
TCGA-DK-A3IQ	539	1
TCGA-XF-A8HI	544	1
TCGA-BT-A20P	544	1
TCGA-FD-A3SM	547	1
TCGA-DK-A3X2	547	1
TCGA-FD-A5C0	550	1
TCGA-XF-AAN7	565	1
TCGA-CF-A9FL	565	1
TCGA-XF-A9T2	575	1
TCGA-GU-A42R	577	1
TCGA-BT-A20J	579	1
TCGA-ZF-AA54	590	1
TCGA-BT-A20Q	593	1
TCGA-ZF-AA4T	599	1
TCGA-FD-A3SR	602	1
TCGA-G2-A3IE	612	1
TCGA-ZF-A9RN	615	1
TCGA-GV-A3QF	617	1
TCGA-BT-A2LD	623	1
TCGA-GC-A3I6	630	1
TCGA-GC-A3BM	651	1
TCGA-DK-A1A3	665	1
TCGA-E7-A4IJ	674	1
TCGA-ZF-A9R0	680	1
TCGA-FD-A3N5	685	1
TCGA-UY-A78M	690	1
TCGA-G2-A2EC	696	1
TCGA-DK-A3IU	706	1
TCGA-FD-A3SL	712	1
TCGA-XF-A9SX	719	1
TCGA-2F-A9KO	734	1
TCGA-FD-A3SJ	739	1
TCGA-E7-A541	778	1
TCGA-BT-A20N	795	1
TCGA-G2-A2EL	819	1
TCGA-XF-AAN4	823	1
TCGA-FD-A5BZ	835	1
TCGA-XF-A9SZ	859	1
TCGA-ZF-A9R9	864	1
TCGA-E7-A3X6	904	1
TCGA-XF-AAN1	941	1
TCGA-ZF-A9R3	949	1
TCGA-FD-A3B3	974	1
TCGA-G2-A2ES	1004	1
TCGA-FD-A3B6	1005	1
TCGA-SY-A9G0	1008	1
TCGA-ZF-AA4R	1036	1
TCGA-4Z-AA7S	1064	1
TCGA-ZF-AA52	1077	1
TCGA-DK-AA6L	1163	1
TCGA-4Z-AA81	1270	1
TCGA-XF-AAMZ	1348	1
TCGA-4Z-AA7N	1367	1
TCGA-DK-A2HX	1420	1
TCGA-FD-A3SQ	1423	1
TCGA-4Z-AA82	1556	1
TCGA-XF-AAMJ	1670	1
TCGA-XF-AAN0	1718	1
TCGA-G2-A2EO	1804	1
TCGA-XF-AAN2	1869	1
TCGA-XF-A9SH	1971	1
TCGA-XF-A9SL	2020	1
TCGA-UY-A78N	2641	1
TCGA-XF-AAME	2828	1
TCGA-XF-A8HF	2954	1
TCGA-2F-A9KR	3183	1
GSM340605	545.1	1
GSM340606	4109.1	0
GSM340607	4091.1	0
GSM340608	807	1
GSM340609	2612.1	1
GSM340610	459	1
GSM340611	555.9	1
GSM340612	3897.9	0
GSM340613	377.1	1
GSM340614	3869.1	0
GSM340615	3750.9	0
GSM340616	3758.1	0
GSM340617	3918	0
GSM340618	30.9	1
GSM340619	3890.1	0
GSM340620	500.1	1
GSM340621	3828.9	0
GSM340622	3735.9	0
GSM340623	93.9	1
GSM340624	1977.9	1
GSM340625	96.9	1
GSM340626	3618	0
GSM340627	680.1	1
GSM340628	3615	0
GSM340629	1512.9	1
GSM340630	1989	1
GSM340631	3605.1	0
GSM340632	3618	0
GSM340633	437.1	1
GSM340634	3474.9	0
GSM340635	3198	0
GSM340636	3636	0
GSM340637	2940	1
GSM340638	2010.9	1
GSM340639	2991.9	0
GSM340640	1509	1
GSM340641	2946.9	0
GSM340642	3180.9	0
GSM340643	2859	0
GSM340644	2412.9	1
GSM340645	1071	1
GSM340646	1553.1	1
GSM340647	2784.9	0
GSM340648	2721.9	0
GSM340649	2714.1	0
GSM340650	2582.1	0
GSM340651	4049.1	1
GSM340652	1977.9	1
GSM340653	774.9	1
GSM340654	308.1	1
GSM340655	2562.9	1
GSM340656	95.1	1
GSM340657	2508.9	0
GSM340658	2508.9	0
GSM340659	2127.9	1
GSM340660	2448.9	0
GSM340661	2406	0
GSM340662	2364.9	0
GSM340663	2361.9	0
GSM340664	2121.9	1
GSM340665	261	1
GSM340666	2259.9	0
GSM340667	2271	0
GSM340668	2253.9	0
GSM340669	2253.9	0
GSM340670	2225.1	0
GSM340671	486.9	1
GSM340672	453	1
GSM340673	336.9	1
GSM340674	2082.9	0
GSM340675	750.9	1
GSM340676	2012.1	0
GSM340677	1956.9	0
GSM340678	359.1	1
GSM340679	1860	0
GSM340680	1839.9	0
GSM340681	1827	0
GSM340682	1806	0
GSM340683	1788	0
GSM340684	312	1
GSM340685	1796.1	1
GSM340686	1770	0
GSM340687	1761.9	0
GSM340688	1385.1	1
GSM340689	1752.9	0
GSM340690	1742.1	0
GSM340691	1728.9	0
GSM340692	1089	1
GSM340693	1694.1	0
GSM340694	1665	0
GSM340695	1589.1	0
GSM340696	345	1
GSM340697	536.1	1
GSM340698	855.9	1
GSM340699	528.9	1
GSM340700	462	1
GSM340701	1452.9	0
GSM340702	135	1
GSM340703	1425	0
GSM340704	156.9	1
GSM340705	1368	0
GSM340706	1353.9	0
GSM340707	1305	0
GSM340708	1323	0
GSM340709	177.9	1
GSM340710	945.9	1
GSM340711	1254	0
GSM340712	195	1
GSM340713	1232.1	0
GSM340714	1193.1	0
GSM340715	1169.1	0
GSM340716	959.1	1
GSM340717	1119	0
GSM340718	1104.9	0
GSM340719	1097.1	0
GSM340720	843	0
GSM340721	117.9	1
GSM340722	705.9	1
GSM340723	453	1
GSM340724	1046.1	0
GSM340725	1026.9	0
GSM340726	1011	0
GSM340727	332.1	1
GSM340728	173.1	1
GSM340729	992.1	0
GSM340730	986.1	0
GSM340731	276.9	1
GSM340732	213	1
GSM340733	513.9	1
GSM340734	707.1	1
GSM340735	921	0
GSM340736	903	0
GSM340737	891.9	0
GSM340738	462.9	1
GSM340739	881.1	0
GSM340740	530.1	1
GSM340741	854.1	0
GSM340742	717	0
GSM340743	707.1	0
GSM340744	417.9	1
GSM340745	63.9	1
GSM340746	668.1	0
GSM340747	206.1	1
GSM340748	624.9	0
GSM340749	648.9	0
GSM340750	642	0
GSM340751	1736.1	0
GSM340752	636.9	0
GSM340753	636.9	0
GSM340754	614.1	0
GSM340755	612	0
GSM340756	570	0
GSM340757	2379	0
GSM340758	464.1	1
GSM340759	792.9	1
GSM340760	398.1	1
GSM340761	192	1
GSM340762	320.1	1
GSM340763	543.9	0
GSM340764	461.1	0
GSM340765	354	0
GSM340766	326.1	0
GSM340767	300.9	0
GSM340768	201.9	0
GSM340769	159	0
GSM814177	6	0
GSM814349	15	0
GSM814181	18.73972602	0
GSM814072	32.54794521	0
GSM814296	48.32876712	0
GSM814149	302.7945204	0
GSM814353	328.4383563	1
GSM814065	3113.753424	0
GSM814057	3131.506848	0
GSM814343	352.109589	0
GSM814290	356.0547945	0
GSM814052	3309.041097	0
GSM814136	372.8219178	0
GSM814061	384.6575343	0
GSM814338	388.6027398	0
GSM814129	393.5342466	0
GSM814340	398.4657534	0
GSM814225	402.4109589	1
GSM814325	402.4109589	1
GSM814326	409.3150686	0
GSM814200	411.2876712	0
GSM814180	420.1643835	0
GSM814174	440.8767123	0
GSM814322	452.7123288	1
GSM814055	461.5890411	0
GSM814269	467.5068492	1
GSM814250	471.4520547	0
GSM814336	487.2328767	0
GSM814356	491.1780822	0
GSM814329	502.0273974	0
GSM814302	503.0136987	0
GSM814354	511.890411	0
GSM814337	517.8082191	0
GSM814179	530.6301369	1
GSM814331	530.6301369	0
GSM814333	530.6301369	0
GSM814334	532.6027398	0
GSM814076	537.5342466	1
GSM814291	547.3972602	1
GSM814330	583.890411	0
GSM814357	584.8767123	0
GSM814075	592.7671233	0
GSM814328	596.7123288	0
GSM814233	82.84931508	0
GSM814213	608.5479453	0
GSM814323	612.4931508	0
GSM814324	616.4383563	0
GSM814172	618.4109589	1
GSM814317	630.2465754	0
GSM814108	633.2054796	0
GSM814226	635.1780822	0
GSM814313	647.0136987	0
GSM814284	650.9589042	0
GSM814318	711.1232877	0
GSM814316	714.0821919	0
GSM814321	714.0821919	0
GSM814204	725.9178081	1
GSM814288	742.6849314	0
GSM814281	759.4520547	0
GSM814312	763.3972602	0
GSM814070	767.3424657	0
GSM814272	784.109589	0
GSM814304	789.0410958	0
GSM814307	793.9726026	0
GSM814092	795.9452055	1
GSM814309	799.890411	0
GSM814263	810.7397259	0
GSM814114	820.6027398	0
GSM814293	821.5890411	0
GSM814083	834.4109589	0
GSM814308	841.3150686	0
GSM814096	843.2876712	0
GSM814211	857.0958903	0
GSM814199	873.8630136	0
GSM814094	884.7123288	1
GSM814306	884.7123288	0
GSM814305	897.5342466	0
GSM814173	899.5068492	0
GSM814221	96.65753424	0
GSM814238	110.4657534	1
GSM814358	904.4383563	0
GSM814298	911.3424657	0
GSM814303	924.1643835	0
GSM814185	925.1506848	0
GSM814297	939.9452055	0
GSM814282	945.8630136	0
GSM814273	969.5342466	0
GSM814285	986.3013699	0
GSM814254	987.2876712	0
GSM814301	1000.109589	0
GSM814292	1001.09589	0
GSM814175	1008	0
GSM814287	1010.958904	0
GSM814286	1021.808219	0
GSM814295	1021.808219	0
GSM814278	1041.534247	0
GSM814218	1043.506849	1
GSM814280	1061.260274	0
GSM814091	1072.109589	0
GSM814134	1079.013699	0
GSM814197	1089.863014	0
GSM814056	1090.8	1
GSM814169	1098.739726	0
GSM814252	1111.561644	0
GSM814253	1133.260274	0
GSM814117	1136.219178	0
GSM814275	1146.082192	0
GSM814222	1173.69863	0
GSM814150	1187.506849	0
GSM814274	1197.369863	0
GSM814276	1217.09589	0
GSM814251	1221.041096	0
GSM814271	1224.986301	0
GSM814248	1231.890411	0
GSM814266	1237.808219	0
GSM814249	1243.726028	0
GSM814261	1263.452055	0
GSM814106	1291.068493	0
GSM814167	1293.041096	0
GSM814265	1302.90411	0
GSM814267	1321.643836	0
GSM814103	1335.452055	0
GSM814264	1342.356164	0
GSM814256	1358.136986	0
GSM814153	1360.109589	0
GSM814247	1402.520548	0
GSM814260	1412.383562	0
GSM814231	1416.328767	0
GSM814255	1429.150685	0
GSM814159	1474.520548	0
GSM814133	1480.438356	0
GSM814186	1483.39726	0
GSM814245	1490.30137	0
GSM814224	1496.219178	0
GSM814060	161.7534247	1
GSM814351	167.6712329	0
GSM814139	1517.917808	0
GSM814196	1520.876712	0
GSM814230	1525.808219	0
GSM814237	1533.69863	0
GSM814246	1611.616439	0
GSM814198	1614.575342	0
GSM814118	1629.369863	0
GSM814110	1630.356164	0
GSM814228	1630.356164	0
GSM814194	1632.328767	0
GSM814059	1651.068493	0
GSM814234	1651.068493	0
GSM814163	1670.79452	0
GSM814240	1686.575342	0
GSM814190	1696.438356	0
GSM814215	1700.383562	0
GSM814189	1727.013699	0
GSM814229	1728	0
GSM814193	1740.821918	0
GSM814195	1740.821918	0
GSM814217	1788.164384	0
GSM814138	185.4246575	1
GSM814202	191.3424658	1
GSM814241	194.3013699	1
GSM814062	197.260274	0
GSM814345	197.260274	0
GSM814352	200.2191781	0
GSM814355	203.1780822	0
GSM814182	206.1369863	1
GSM814140	1804.931507	1
GSM814201	1831.561644	0
GSM814210	1851.287671	0
GSM814212	1875.945206	0
GSM814074	1889.753425	0
GSM814184	1890.739726	0
GSM814205	1916.383562	0
GSM814058	1917.369863	0
GSM814208	1919.342466	0
GSM814192	1932.164384	0
GSM814191	1939.068493	0
GSM814203	1959.780822	0
GSM814066	1987.39726	0
GSM814084	2001.20548	0
GSM814071	2007.123288	0
GSM814144	2037.69863	0
GSM814165	2037.69863	0
GSM814086	2053.479452	0
GSM814109	2085.041096	0
GSM814162	2085.041096	0
GSM814164	2089.972603	0
GSM814176	2097.863014	0
GSM814299	217.9726028	0
GSM814142	225.8630137	1
GSM814171	2121.534247	0
GSM814160	2132.383562	0
GSM814155	2154.082192	0
GSM814102	2165.917808	0
GSM814135	2176.767123	0
GSM814098	2216.219178	0
GSM814069	2221.150685	0
GSM814170	2222.136986	0
GSM814168	2230.027397	0
GSM814166	2236.931507	0
GSM814064	2279.342466	0
GSM814132	2300.054795	0
GSM814090	2353.315069	0
GSM814156	2359.232877	0
GSM814123	2381.917808	0
GSM814289	246.5753425	1
GSM814342	257.4246575	0
GSM814087	2457.863014	1
GSM814107	2481.534247	0
GSM814122	2485.479452	0
GSM814131	2520.986301	0
GSM814112	2547.616439	0
GSM814121	2556.493151	0
GSM814095	2562.410959	0
GSM814126	2592.986301	0
GSM814119	2644.273973	0
GSM814100	2658.082192	0
GSM814348	275.1780822	0
GSM814350	292.9315069	0
GSM814300	294.9041096	1
GSM814347	298.8493151	0
GSM814068	2891.835617	0
GSM814085	2931.287671	0
GSM814089	2942.136986	0
GSM814077	2951.013699	0
GSM786507	19.712526	0
GSM786526	101.51952	0
GSM786509	939.3018	0
GSM786575	1008.2958	0
GSM786574	1281.3141	0
GSM786565	1286.2422	0
GSM786540	1340.4516	0
GSM786580	1386.7761	0
GSM786517	1708.0902	0
GSM786583	1936.7556	0
GSM786581	2155.5648	0
GSM786522	2176.2627	0
GSM786556	2389.158	0
GSM786573	2433.5112	0
GSM786569	2537.0022	0
GSM786568	2541.9303	0
GSM786571	2578.3983	0
GSM786572	2673.0186	0
GSM786559	2743.9836	0
GSM786560	2945.0514	0
GSM786558	3029.814	0
GSM786553	3056.427	0
GSM786551	3077.124	0
GSM786534	3173.718	0
GSM786549	3343.245	0
GSM786539	3623.163	0
GSM786501	5029.65	0
GSM786498	5202.135	0
GSM786503	11.827515	1
GSM786546	23.65503	1
GSM786513	32.52567	1
GSM786528	84.76386	1
GSM786505	93.6345	1
GSM786515	98.56263	1
GSM786532	99.54825	1
GSM786506	100.53387	1
GSM786555	103.49076	1
GSM786496	133.05954	1
GSM786542	133.05954	1
GSM786519	148.82958	1
GSM786525	159.67146	1
GSM786535	167.55648	1
GSM786582	171.49896	1
GSM786562	199.0965	1
GSM786514	219.79467	1
GSM786536	229.65093	1
GSM786552	233.59344	1
GSM786510	246.40656	1
GSM786520	278.93223	1
GSM786550	294.70227	1
GSM786530	297.65913	1
GSM786504	325.2567	1
GSM786576	349.8972	1
GSM786508	351.8685	1
GSM786578	354.8256	1
GSM786521	379.4661	1
GSM786563	381.4374	1
GSM786495	394.2504	1
GSM786492	395.2362	1
GSM786512	399.1785	1
GSM786547	404.1069	1
GSM786544	410.0205	1
GSM786516	432.69	1
GSM786567	450.4311	1
GSM786561	452.4024	1
GSM786494	492.813	1
GSM786537	510.5544	1
GSM786570	528.2958	1
GSM786524	587.4333	1
GSM786493	593.3469	1
GSM786511	740.2053	1
GSM786529	827.9262	1
GSM786554	978.7269	1
GSM786577	985.6263	1
GSM786579	1545.462	1
GSM786566	1558.2753	1
GSM786518	1749.4866	1
GSM786538	1931.8275	1
GSM786545	1958.4393	1
GSM786564	2017.5771	1
GSM786543	2383.2444	1
GSM786497	2635.5648	1
GSM786523	2703.573	1
GSM786527	2735.1129	1
GSM786541	2749.8972	1
GSM786531	3079.098	1
GSM786502	3081.069	1
GSM786491	3113.592	1
GSM786557	3115.566	1
GSM786499	3253.551	1
GSM786548	3281.151	1
GSM786533	3303.819	1
GSM786500	5265.216	1
