# Supplementary material for: Ferroptosis Mediation Patterns Reveal Novel Tool to Implicate Immunotherapy and Multi-Omics Characteristics in Bladder Cancer
Source: Front Cell Dev Biol. 2022 Jan 25;10:791630. doi: 10.3389/fcell.2022.791630 (PMC8821925; doi:10.3389/fcell.2022.791630)
Supplement: Supplementary file 3 [file DataSheet1.ZIP › Supplementary tables/s-table5.txt]

Supplementary table 5: The expression matrix of 23 ferroptosis-related genes in merged cohort.
ID	TCGA_TCGA-CF-A47X	TCGA_TCGA-ZF-AA51	TCGA_TCGA-BL-A0C8	TCGA_TCGA-BT-A42C	TCGA_TCGA-G2-A3IB	TCGA_TCGA-2F-A9KP	TCGA_TCGA-DK-A3IT	TCGA_TCGA-FD-A43P	TCGA_TCGA-DK-A3IV	TCGA_TCGA-2F-A9KW	TCGA_TCGA-GU-A762	TCGA_TCGA-XF-AAME	TCGA_TCGA-XF-AAN0	TCGA_TCGA-CF-A47W	TCGA_TCGA-GC-A3I6	TCGA_TCGA-FD-A6TA	TCGA_TCGA-DK-A1A7	TCGA_TCGA-FD-A3SR	TCGA_TCGA-GU-AATP	TCGA_TCGA-DK-AA6X	TCGA_TCGA-XF-A9T3	TCGA_TCGA-PQ-A6FN	TCGA_TCGA-DK-A3WW	TCGA_TCGA-XF-AAMY	TCGA_TCGA-K4-A3WS	TCGA_TCGA-UY-A9PA	TCGA_TCGA-G2-AA3F	TCGA_TCGA-FJ-A871	TCGA_TCGA-ZF-A9RN	TCGA_TCGA-GC-A3RB	TCGA_TCGA-UY-A9PF	TCGA_TCGA-YC-A89H	TCGA_TCGA-XF-AAMQ	TCGA_TCGA-CF-A1HR	TCGA_TCGA-E7-A3X6	TCGA_TCGA-DK-A6AW	TCGA_TCGA-GC-A3BM	TCGA_TCGA-GV-A6ZA	TCGA_TCGA-G2-A2EJ	TCGA_TCGA-FD-A43N	TCGA_TCGA-UY-A8OD	TCGA_TCGA-2F-A9KT	TCGA_TCGA-BT-A20Q	TCGA_TCGA-CU-A0YR	TCGA_TCGA-SY-A9G5	TCGA_TCGA-4Z-AA84	TCGA_TCGA-4Z-AA7Q	TCGA_TCGA-FD-A5BT	TCGA_TCGA-CF-A27C
ACSL4	3.8491832	3.8090385	4.5817013	3.0389341	2.9306163	3.5048455	2.6429739	3.9175418	2.436609	3.6133889	3.6944709	3.9525763	2.4243729	2.16553	3.9737617	3.9528537	2.5170653	3.1584662	2.9009212	3.3405942	3.6760221	2.739872	4.0771798	3.3448941	3.7716211	3.8504529	5.4307882	3.4221886	2.7691738	3.4884226	3.6882479	3.2993948	4.0904156	3.0305574	3.2383927	2.6450361	2.8897331	3.6084794	3.5602483	3.530666	3.0333131	3.3087837	3.4798277	3.6737766	3.0391176	4.6448423	2.1132722	2.7495209	2.6358328
ALOX12	3.1397211	4.9898059	2.4397866	3.8130689	5.378649	5.3003253	3.0978744	4.3876576	2.1881567	1.4536003	1.1961214	2.0795799	1.8243799	2.490644	4.2233619	4.7159922	2.6196507	3.6888646	2.6650108	1.9193675	1.7914302	2.1525867	4.4517857	4.2247427	3.1298266	2.9586839	1.8381035	1.7370836	1.6518327	4.6637993	4.5114467	1.822279	1.8213348	2.8286217	2.3318241	1.6058564	1.6582383	4.6792638	2.08390566	1.915252	1.8013336	2.2398062	1.571499	5.7177576	1.8297291	5.3067327	4.4986962	4.2807685	1.725066
CBS	1.6284184	1.6284184	2.3303171	1.6714642	1.6600084	1.753886	1.8040469	2.2218927	1.6606652	2.2347043	1.7067702	2.3918365	1.6284184	1.9017958	1.6284184	1.7608966	1.9087537	1.726549	2.5078626	2.663503	3.102166	2.9123614	1.772909	2.98077	2.4309849	2.0455904	5.587642	1.9546416	3.9276123	1.7447404	1.6544415	1.6665297	2.2085522	2.4677911	1.6879801	2.1930596	1.8127464	3.7370445	1.71540722	3.477387	1.8712291	2.5729372	2.4665003	2.2425345	2.0381417	6.4085206	1.6477418	1.7843513	2.0153825
CHAC1	1.9012582	2.7966139	2.3116556	2.3163319	3.6952405	1.785077	2.8519786	2.1956182	3.542901	3.8298792	2.8320572	2.6933239	3.7904395	2.0540619	2.8775675	3.7756563	1.5446844	4.0383959	4.6017595	2.2402924	3.5332209	2.4090418	2.3087964	1.9970898	3.3382754	2.2554908	3.8080329	2.6988417	3.3978445	4.4320757	2.589656	3.2736643	3.4579648	4.3680543	3.258864	2.7335516	3.1507984	2.5769436	3.73348766	2.786087	2.0919575	3.0982357	3.8796211	3.8171093	2.579246	4.01805	3.2147714	2.5115751	1.9327322
CS	4.8295042	4.6185483	5.1383231	5.1657253	5.5085344	6.419634	5.6670164	5.4332893	5.3975855	5.7825982	5.1327462	5.150667	4.7153737	4.8303526	5.451696	4.9131002	3.4186162	5.4523292	4.4991593	5.523149	5.1495229	4.58779	4.8629058	5.1514206	5.116632	5.2163181	5.4737673	5.5929429	6.2901504	5.9014196	4.7849906	5.4433048	5.700259	5.1218817	5.544634	4.424371	5.7457717	5.1521848	5.26547457	4.789827	4.4041668	5.3762854	5.1646887	5.9964042	5.0238974	4.7337949	4.9600932	4.2546256	4.7667372
GCLM	3.3519354	4.6871522	4.1004235	3.6187609	6.0304812	4.7032589	4.3889812	3.6902782	4.1282907	4.7611769	3.5108733	4.0946231	4.1569821	1.8760101	3.3268823	3.7767886	2.6161903	3.002448	2.9823218	3.3908737	3.7936941	3.4798153	2.2428067	4.653719	3.5116915	4.2162825	4.8814907	2.6806765	3.77711	4.9794254	4.5586477	4.0600283	3.4049638	4.6111471	3.2509612	3.815136	3.9120025	4.4306257	3.02617453	3.750902	2.525418	3.2889796	4.3353942	6.2081683	4.0968906	3.5609677	4.5106372	2.3713564	3.6050878
GLS2	2.2171636	1.843286	2.0704404	1.928425	1.5550918	2.2011677	2.6457092	1.9927486	2.3236603	2.3654965	1.4113539	1.547325	1.605774	1.690717	2.0860105	1.7039134	1.5031088	1.7386275	1.5253682	2.125191	1.3103673	1.3559888	1.4413041	2.2025354	1.859038	1.4911998	1.5753144	1.3706079	1.8190632	2.1688491	2.728194	2.1841771	1.5695354	1.5144012	1.6636152	1.6580386	1.9052464	2.1884285	1.35620037	1.825905	1.3669818	1.8237985	1.868998	1.4946954	1.6758536	1.8636326	1.4276252	1.3103673	2.0932947
GSS	4.9716157	5.2280917	4.1847828	5.7740503	5.236238	5.9639772	5.5435125	5.3256485	8.1316625	5.4317784	5.6047918	4.9908578	5.2311551	5.3102087	5.9002654	5.0393196	4.5423347	5.3829287	5.0342917	6.061124	5.5016981	6.3368862	5.1480893	5.283107	5.3628618	5.3414279	4.9706088	5.7536981	5.5570998	5.5523096	4.4465259	6.4537968	5.0047143	5.0857273	5.302802	5.1579428	6.1401006	5.3337847	5.51895316	4.760359	4.7224358	5.2835762	5.4233772	5.1008291	5.3855936	4.1618449	4.2782843	5.3404749	5.0396801
HMGCR	3.6460553	3.4623195	4.5172159	4.9332297	4.8822006	5.2996221	4.9711535	4.984848	4.4430296	4.9151284	3.7548198	4.4534379	4.2086349	3.6678505	4.7487158	4.1975386	2.5485664	4.6367193	3.9013513	4.1111367	3.8546789	3.4112991	4.0933933	4.722226	4.280374	4.2630308	4.7848198	3.4700031	5.0909647	5.2048636	5.0187591	4.7680362	4.1619098	4.204176	4.1267436	3.7103401	4.9047041	4.3204348	5.27447891	4.489662	3.5904017	4.7132565	4.5210522	4.9489969	3.75445	4.1436286	3.9867821	3.2594601	4.7850261
MT1G	3.1729446	2.5209856	9.1681909	1.8927773	4.8170451	1.2143859	2.3076373	2.6840484	1.4889327	7.4784444	4.9537321	3.1660934	1.8896504	1.7556816	3.2816204	2.4695398	1.2849865	3.1905382	4.6974662	2.7037663	3.1304498	4.1427441	5.2304444	3.9226223	3.5309493	1.487814	1.4924958	5.8823267	3.1100615	3.7078648	1.1688888	3.128918	2.9506302	1.1858582	1.900992	2.5452008	3.2909837	2.7914895	3.14740459	2.375028	1.3962569	3.8450603	1.6877809	2.7868541	4.4434561	2.5812931	3.3380038	6.448505	0.8292417
PTGS2	3.4823007	6.7907485	2.2896789	5.627132	2.4692681	3.6714472	3.7224559	2.2147202	4.1368422	3.6872792	0.4407986	3.8567809	2.7736033	1.7009417	3.7625628	5.3792746	1.5104431	1.2808909	1.6794384	2.1050473	4.7832904	3.7649598	5.6122294	3.5060766	4.8353672	7.1273169	1.563608	0.801604	2.6237156	2.876559	5.8545474	4.4848304	5.8028401	4.5134903	4.2885702	2.9074969	3.9832364	1.7682399	2.81608985	4.343481	4.146093	5.8946317	3.1014068	3.292232	5.0168899	1.3909727	1.8326225	2.976796	3.8951953
SAT1	3.9657681	6.8520549	6.3254933	6.231572	5.8379326	5.7260291	5.4463952	6.3854174	7.4394148	6.8906528	7.0359468	7.1276163	6.129837	5.5605051	6.631903	6.5818401	3.9963399	6.1622971	6.4355725	6.4252725	6.3670314	6.0597867	8.0154332	6.5375118	6.2955489	7.161052	5.2174613	5.0673766	5.3637316	5.1394252	6.1189918	5.741172	6.507555	6.0415506	6.4513042	6.0546915	5.2916688	5.4214452	7.77964555	6.603142	5.9616507	6.1968719	6.7338599	5.9439754	8.1157796	4.8537066	5.6096484	6.6113248	5.273591
TFRC	4.7575416	5.3598619	6.6260479	5.572135	6.0870983	6.5908233	6.5096318	7.1082668	5.8619553	6.7599477	4.5902771	5.5103248	5.007681	2.672984	6.1094786	5.1021229	3.3085921	5.7220622	4.5793941	5.1365459	4.2926362	4.2492036	6.4396481	5.2483482	4.8253235	5.43456	6.3559449	4.0485463	6.574318	8.8569145	5.3268103	5.5505963	6.0503851	6.2117993	4.6211268	4.031991	5.6539029	6.0130695	6.60459737	5.377021	4.970925	6.3113241	6.1866277	7.1768338	4.4305869	5.8395732	5.1383267	4.0141798	4.6518078
HSBP1	5.0683211	4.3507009	4.1103894	6.148558	5.0362975	5.531319	5.6230848	5.0698335	4.5767095	5.3921572	5.146072	4.8083582	4.5368369	5.0757349	5.3401856	5.3467132	3.7927973	4.8720848	5.0768144	5.3705808	5.1314416	5.2306202	5.3696986	5.8965747	4.7609133	5.2419922	4.6871911	5.5170707	5.4347125	5.5948291	3.7454956	4.9799245	5.4675475	5.0657884	5.2923056	4.5864963	5.6542634	5.2040121	4.79521618	4.218818	4.4429479	5.3567109	5.0350305	4.6296409	5.4796484	3.65994	3.8652705	4.6680484	5.3666119
ACO1	3.1529084	3.9114265	4.9217685	4.4001787	3.2105466	3.9074823	4.093699	4.5512524	4.9531395	5.5219291	3.846454	4.5835009	5.0925455	3.4962059	4.4232871	4.3894459	3.2165133	5.0380447	3.4923005	4.113176	4.6059074	4.3261443	3.9354632	3.4812284	4.2524947	4.1052819	4.3835367	4.5756137	4.4035842	4.4818131	3.7539764	3.8028618	4.2011073	4.8785889	4.2575292	3.6614724	5.4441523	3.4401038	3.98735597	3.600735	3.6939235	3.9302682	4.0589179	4.7371928	3.6774161	4.9050827	4.0035174	4.1977582	3.610185
FTH1	6.1592885	6.8725423	4.7891059	6.6720893	7.636318	6.5333549	6.9891945	6.7133676	7.4463429	6.5123137	7.3779114	6.8796145	5.8838725	5.6973105	6.9993106	6.947321	4.4248957	6.7113929	6.3041528	7.2132722	7.3679048	6.9094778	5.6992875	6.6252593	6.5607696	6.7257595	6.7296968	6.3852438	6.5605038	6.4546867	5.1570108	6.4318464	6.8473483	8.6664926	6.5853954	5.8465515	6.377207	5.9356457	6.90520912	6.729583	6.6339897	6.7467512	8.1234322	7.5379146	6.4408991	6.5489165	6.0832125	7.0798765	7.3709561
NFS1	3.0842831	3.1579559	3.2391529	4.2303525	3.3347039	4.2131826	3.4688761	3.4614003	4.0226456	4.3960404	3.4442505	3.247626	2.9158855	3.1399361	3.5843205	3.4188456	2.4165755	3.9203894	2.9430801	3.8448725	3.2057778	3.8000734	2.7225345	3.1323633	3.1938898	3.2287033	3.2163694	3.187043	3.8409876	3.7785735	3.1127959	3.1963592	3.425019	3.2076805	3.5624114	2.8243152	4.1670921	3.0573793	3.3265115	2.873094	2.8353746	2.9574822	3.6053287	3.6338224	3.6436725	3.0473984	2.7142198	2.9462263	3.0256024
ACACA	3.5560445	3.3451637	3.9727501	4.4910588	4.5228927	4.3624259	4.3022491	5.2123837	4.5508998	3.6480679	3.4517367	3.8108501	4.8443082	3.0752072	4.424594	4.6698474	3.1748533	4.731411	3.95149	4.0650452	4.0208851	3.6374567	3.2967735	4.2482533	3.9189382	3.9328284	4.5107978	3.5031002	4.4223673	4.6244712	2.9672533	3.9498856	4.5965922	4.303729	5.055685	2.9659856	4.6468293	3.9001274	4.09092156	3.779334	3.093293	4.2636029	4.4550701	5.0390934	4.3170055	4.4778098	3.7073561	2.4994958	4.1375076
PEBP1	6.8772126	7.7069453	7.53619	7.5186186	6.4692769	8.3345	7.6714584	7.3478987	6.8209077	8.3467517	6.8138401	6.4598789	5.6920162	7.2141724	6.2511228	7.7859007	6.0094667	7.3491587	7.3611769	7.0896318	6.8361388	6.8397077	6.5890287	7.8050572	7.0543284	6.7954752	7.5368154	7.3065662	8.0128116	7.9892422	7.545628	6.6957363	6.4695746	7.0764815	6.8622214	7.4362615	6.9689157	7.0481318	5.27867285	7.556136	6.4074814	7.0035507	6.4176996	7.6545704	6.6580063	6.633109	6.1563376	6.0363626	6.911958
SQLE	4.3335117	3.8038932	4.5791466	4.0042902	5.7253449	4.9158089	6.0608077	4.4856264	3.904415	4.3795092	3.5512442	3.9441923	3.1442514	2.5496162	4.2060644	3.7634905	2.7237397	4.5122678	4.4250137	3.7230935	3.4920274	4.3510902	3.2125272	4.2573073	4.4615833	3.5228125	4.6427376	2.8690175	5.378489	5.3408763	5.2388513	5.0857989	3.7703025	3.7314886	3.7640306	1.1321291	4.22378	4.4784927	4.88867999	4.832297	5.434008	4.451593	3.5234686	6.0689255	4.1179853	4.3943275	3.382178	3.1824838	3.7448123
FADS2	1.2183714	2.2388147	2.1773079	5.6340646	4.3222209	3.638164	5.2848528	4.1655248	2.4524092	3.4649148	3.4904516	3.3314442	1.9940901	1.8723264	3.2329715	3.7633908	2.0847503	5.0393838	4.7754998	3.3632752	3.4851404	2.3409936	1.7428492	3.0875928	3.584468	1.5741458	4.208872	3.7302434	6.0023838	3.313895	1.9375774	2.7422494	2.6622751	3.0896613	3.2237105	1.5570128	2.4598723	3.4827841	1.36203066	3.518969	4.0656886	2.6827074	2.5395167	2.9980805	2.9028857	3.2909022	1.6182899	4.3044557	1.080055
ABCC1	3.9990554	3.2081198	2.905765	4.3512419	5.9415903	4.1265727	3.5386825	3.9026668	4.5441509	3.5899534	3.5010232	4.2110002	3.0813424	3.0743214	5.1048145	3.8960336	2.5311104	3.2800782	3.1442545	4.2996793	4.2304825	3.4948397	3.4169807	3.4073725	3.7737267	4.6077496	3.8836529	4.4097058	4.900832	4.5449511	2.9605255	4.1812021	4.5416285	4.1686141	4.3639253	3.672951	4.7301888	3.9140136	4.09707997	3.660141	3.5809443	4.4560517	4.3901737	4.4735181	3.8701484	4.0801159	2.8030118	2.7850285	3.4044809
SLC1A5	5.4111587	6.2638721	5.1400415	5.8582448	6.1598801	6.1646332	6.1560421	5.1916308	5.8528935	6.0138683	6.1941324	5.4908483	6.0081353	5.3585477	6.1688488	5.7175162	4.6711991	6.1946148	5.1604372	4.5885607	5.7993537	5.9930938	5.4459886	5.845139	6.2476213	6.21619	6.0101953	8.6950289	4.9284023	6.7003594	4.9101963	5.9904498	6.9579095	6.3415563	6.1088019	4.8832458	6.3520544	6.3093443	5.56108257	5.545448	4.8454771	6.3267692	6.4461835	5.5484716	5.8712337	6.5330243	5.9707488	5.2735136	6.3660197
[truncated: 852 more columns]
