# Supplementary material for: Ferroptosis Mediation Patterns Reveal Novel Tool to Implicate Immunotherapy and Multi-Omics Characteristics in Bladder Cancer
Source: Front Cell Dev Biol. 2022 Jan 25;10:791630. doi: 10.3389/fcell.2022.791630 (PMC8821925; doi:10.3389/fcell.2022.791630)
Supplement: Supplementary file 3 [file DataSheet1.ZIP › Supplementary tables/s-table6.txt]

Supplementary table 6: Detailed ferropcluster grouping results in merged cohort.
ID	Ferropcluster
TCGA_TCGA-CF-A47X	A
TCGA_TCGA-ZF-AA51	B
TCGA_TCGA-BL-A0C8	C
TCGA_TCGA-BT-A42C	B
TCGA_TCGA-G2-A3IB	C
TCGA_TCGA-2F-A9KP	A
TCGA_TCGA-DK-A3IT	C
TCGA_TCGA-FD-A43P	C
TCGA_TCGA-DK-A3IV	A
TCGA_TCGA-2F-A9KW	C
TCGA_TCGA-GU-A762	C
TCGA_TCGA-XF-AAME	B
TCGA_TCGA-XF-AAN0	A
TCGA_TCGA-CF-A47W	A
TCGA_TCGA-GC-A3I6	B
TCGA_TCGA-FD-A6TA	B
TCGA_TCGA-DK-A1A7	A
TCGA_TCGA-FD-A3SR	C
TCGA_TCGA-GU-AATP	C
TCGA_TCGA-DK-AA6X	A
TCGA_TCGA-XF-A9T3	B
TCGA_TCGA-PQ-A6FN	B
TCGA_TCGA-DK-A3WW	B
TCGA_TCGA-XF-AAMY	B
TCGA_TCGA-K4-A3WS	B
TCGA_TCGA-UY-A9PA	B
TCGA_TCGA-G2-AA3F	C
TCGA_TCGA-FJ-A871	C
TCGA_TCGA-ZF-A9RN	C
TCGA_TCGA-GC-A3RB	C
TCGA_TCGA-UY-A9PF	B
TCGA_TCGA-YC-A89H	B
TCGA_TCGA-XF-AAMQ	B
TCGA_TCGA-CF-A1HR	A
TCGA_TCGA-E7-A3X6	A
TCGA_TCGA-DK-A6AW	A
TCGA_TCGA-GC-A3BM	A
TCGA_TCGA-GV-A6ZA	C
TCGA_TCGA-G2-A2EJ	A
TCGA_TCGA-FD-A43N	B
TCGA_TCGA-UY-A8OD	A
TCGA_TCGA-2F-A9KT	B
TCGA_TCGA-BT-A20Q	A
TCGA_TCGA-CU-A0YR	C
TCGA_TCGA-SY-A9G5	B
TCGA_TCGA-4Z-AA84	C
TCGA_TCGA-4Z-AA7Q	A
TCGA_TCGA-FD-A5BT	B
TCGA_TCGA-CF-A27C	A
TCGA_TCGA-E7-A6MF	A
TCGA_TCGA-FT-A61P	B
TCGA_TCGA-DK-AA77	B
TCGA_TCGA-ZF-AA5N	A
TCGA_TCGA-DK-AA6U	C
TCGA_TCGA-BT-A20O	C
TCGA_TCGA-GD-A3OS	B
TCGA_TCGA-XF-A9SZ	C
TCGA_TCGA-4Z-AA82	B
TCGA_TCGA-DK-AA76	A
TCGA_TCGA-DK-A3IL	A
TCGA_TCGA-E7-A678	A
TCGA_TCGA-ZF-A9R1	C
TCGA_TCGA-XF-A9SH	A
TCGA_TCGA-FD-A5BU	C
TCGA_TCGA-C4-A0F7	B
TCGA_TCGA-C4-A0F0	C
TCGA_TCGA-FD-A3N5	B
TCGA_TCGA-ZF-AA5H	B
TCGA_TCGA-DK-A3WX	C
TCGA_TCGA-YF-AA3L	A
TCGA_TCGA-BT-A2LA	C
TCGA_TCGA-4Z-AA87	C
TCGA_TCGA-BT-A2LB	B
TCGA_TCGA-XF-A8HB	A
TCGA_TCGA-DK-A2I6	B
TCGA_TCGA-ZF-AA4X	A
TCGA_TCGA-BT-A20P	A
TCGA_TCGA-BT-A20W	B
TCGA_TCGA-FD-A5BX	C
TCGA_TCGA-BL-A13J	B
TCGA_TCGA-CF-A8HX	A
TCGA_TCGA-PQ-A6FI	C
TCGA_TCGA-FJ-A3Z7	A
TCGA_TCGA-E7-A7PW	C
TCGA_TCGA-4Z-AA7S	A
TCGA_TCGA-CF-A3MH	A
TCGA_TCGA-DK-A6B2	A
TCGA_TCGA-4Z-AA86	B
TCGA_TCGA-5N-A9KI	B
TCGA_TCGA-GU-AATO	A
TCGA_TCGA-CF-A9FH	C
TCGA_TCGA-FD-A6TG	C
TCGA_TCGA-4Z-AA7O	A
TCGA_TCGA-GV-A3QI	B
TCGA_TCGA-DK-A6AV	A
TCGA_TCGA-DK-A1A3	C
TCGA_TCGA-GD-A6C6	A
TCGA_TCGA-GC-A3RD	B
TCGA_TCGA-BT-A20R	C
TCGA_TCGA-XF-A9T0	B
TCGA_TCGA-YF-AA3M	B
TCGA_TCGA-4Z-AA7Y	B
TCGA_TCGA-FD-A62O	B
TCGA_TCGA-BL-A3JM	C
TCGA_TCGA-FJ-A3ZF	C
TCGA_TCGA-CU-A0YO	A
TCGA_TCGA-CF-A5UA	A
TCGA_TCGA-K4-AAQO	B
TCGA_TCGA-XF-AAMJ	B
TCGA_TCGA-GU-A763	A
TCGA_TCGA-G2-A2EC	A
TCGA_TCGA-FD-A3B7	B
TCGA_TCGA-FD-A5C0	B
TCGA_TCGA-FD-A5BS	B
TCGA_TCGA-CU-A0YN	B
TCGA_TCGA-FD-A5BZ	B
TCGA_TCGA-UY-A9PE	C
TCGA_TCGA-GV-A40E	B
TCGA_TCGA-BT-A2LD	C
TCGA_TCGA-UY-A9PD	C
TCGA_TCGA-G2-AA3B	A
TCGA_TCGA-K4-A54R	B
TCGA_TCGA-DK-A1AA	A
TCGA_TCGA-CU-A5W6	C
TCGA_TCGA-DK-AA6R	B
TCGA_TCGA-BT-A3PH	C
TCGA_TCGA-BL-A13I	B
TCGA_TCGA-CF-A3MF	A
TCGA_TCGA-CF-A47T	A
TCGA_TCGA-YC-A8S6	B
TCGA_TCGA-DK-A3IS	A
TCGA_TCGA-XF-A9SJ	B
TCGA_TCGA-DK-AA6T	A
TCGA_TCGA-BT-A20N	B
TCGA_TCGA-C4-A0F6	A
TCGA_TCGA-CF-A7I0	A
TCGA_TCGA-FD-A3B6	C
TCGA_TCGA-GC-A3YS	B
TCGA_TCGA-XF-A9T2	B
TCGA_TCGA-UY-A78O	A
TCGA_TCGA-GC-A3OO	B
TCGA_TCGA-E7-A6ME	C
TCGA_TCGA-XF-AAN5	B
TCGA_TCGA-FD-A3SN	B
TCGA_TCGA-ZF-A9R2	B
TCGA_TCGA-ZF-AA4T	B
TCGA_TCGA-E7-A4IJ	C
TCGA_TCGA-FD-A6TE	B
TCGA_TCGA-H4-A2HO	A
TCGA_TCGA-FD-A6TB	B
TCGA_TCGA-XF-AAN3	A
TCGA_TCGA-XF-AAMH	B
TCGA_TCGA-FD-A3B8	B
TCGA_TCGA-XF-A9SY	B
TCGA_TCGA-CF-A9FF	A
TCGA_TCGA-XF-A9ST	C
TCGA_TCGA-DK-A6B5	B
TCGA_TCGA-GC-A3RC	B
TCGA_TCGA-GV-A3QK	A
TCGA_TCGA-GU-A764	B
TCGA_TCGA-GU-A42R	A
TCGA_TCGA-DK-A6B6	A
TCGA_TCGA-R3-A69X	B
TCGA_TCGA-5N-A9KM	A
TCGA_TCGA-FD-A6TF	B
TCGA_TCGA-XF-AAMR	A
TCGA_TCGA-XF-A8HF	C
TCGA_TCGA-ZF-AA4U	A
TCGA_TCGA-DK-A3IQ	A
TCGA_TCGA-E7-A4XJ	A
TCGA_TCGA-XF-A9T6	B
TCGA_TCGA-4Z-AA7M	C
TCGA_TCGA-ZF-AA56	B
TCGA_TCGA-XF-A8HH	C
TCGA_TCGA-C4-A0EZ	C
TCGA_TCGA-FD-A62P	B
TCGA_TCGA-CF-A47V	A
TCGA_TCGA-XF-A9SI	C
TCGA_TCGA-GU-A42Q	C
TCGA_TCGA-BT-A42F	C
TCGA_TCGA-ZF-A9RF	C
TCGA_TCGA-KQ-A41N	A
TCGA_TCGA-GD-A3OQ	B
TCGA_TCGA-BT-A20U	B
TCGA_TCGA-XF-A9SW	A
TCGA_TCGA-FD-A3B3	B
TCGA_TCGA-ZF-A9RC	B
TCGA_TCGA-E7-A6MD	B
TCGA_TCGA-E5-A4TZ	C
TCGA_TCGA-ZF-A9R4	A
TCGA_TCGA-GV-A3QH	A
TCGA_TCGA-BT-A0YX	C
TCGA_TCGA-FT-A3EE	B
TCGA_TCGA-ZF-A9RL	C
TCGA_TCGA-ZF-A9R9	A
TCGA_TCGA-ZF-A9RE	B
TCGA_TCGA-DK-A6B1	A
TCGA_TCGA-CF-A5U8	A
TCGA_TCGA-XF-AAMW	B
TCGA_TCGA-BT-A3PJ	B
TCGA_TCGA-ZF-A9R7	A
TCGA_TCGA-FD-A3SO	C
TCGA_TCGA-E7-A97P	B
TCGA_TCGA-GU-A767	C
TCGA_TCGA-4Z-AA81	A
TCGA_TCGA-2F-A9KQ	A
TCGA_TCGA-SY-A9G0	B
TCGA_TCGA-GV-A40G	C
TCGA_TCGA-FD-A43Y	C
TCGA_TCGA-S5-AA26	A
TCGA_TCGA-BT-A42E	A
TCGA_TCGA-FD-A43X	A
TCGA_TCGA-ZF-AA4R	B
TCGA_TCGA-BT-A20T	A
TCGA_TCGA-E7-A7DU	A
TCGA_TCGA-DK-A3WY	A
TCGA_TCGA-G2-A2EF	B
TCGA_TCGA-BT-A20V	B
TCGA_TCGA-K4-A3WV	C
TCGA_TCGA-GU-AATQ	C
TCGA_TCGA-G2-A3VY	A
TCGA_TCGA-XF-AAN8	B
TCGA_TCGA-CU-A3QU	C
TCGA_TCGA-GD-A3OP	A
TCGA_TCGA-KQ-A41P	A
TCGA_TCGA-UY-A9PH	B
TCGA_TCGA-FD-A5BY	B
TCGA_TCGA-K4-A3WU	B
TCGA_TCGA-FD-A3SJ	C
TCGA_TCGA-FD-A3B5	B
TCGA_TCGA-GC-A6I3	C
TCGA_TCGA-4Z-AA80	B
TCGA_TCGA-G2-A3IE	A
TCGA_TCGA-ZF-A9R0	A
TCGA_TCGA-FD-A43S	A
TCGA_TCGA-XF-A8HG	A
TCGA_TCGA-K4-A83P	B
TCGA_TCGA-GD-A2C5	B
TCGA_TCGA-XF-AAMX	C
TCGA_TCGA-DK-A1AE	C
TCGA_TCGA-FJ-A3ZE	C
TCGA_TCGA-DK-A2I1	C
TCGA_TCGA-DK-A6B0	A
TCGA_TCGA-FD-A5BR	B
TCGA_TCGA-KQ-A41Q	A
TCGA_TCGA-DK-A1AF	B
TCGA_TCGA-LT-A5Z6	C
TCGA_TCGA-GC-A4ZW	C
TCGA_TCGA-K4-A4AB	B
TCGA_TCGA-DK-AA74	B
TCGA_TCGA-G2-A2EO	C
TCGA_TCGA-DK-A1AG	A
TCGA_TCGA-GV-A3JZ	B
TCGA_TCGA-XF-A9SV	A
TCGA_TCGA-UY-A78K	C
TCGA_TCGA-FD-A6TH	C
TCGA_TCGA-DK-AA6W	C
TCGA_TCGA-CF-A3MG	A
TCGA_TCGA-DK-A3X1	B
TCGA_TCGA-DK-A1A6	C
TCGA_TCGA-XF-AAMG	B
TCGA_TCGA-E7-A541	B
TCGA_TCGA-XF-A8HE	C
TCGA_TCGA-DK-AA6Q	C
TCGA_TCGA-UY-A78N	A
TCGA_TCGA-DK-AA75	C
TCGA_TCGA-ZF-AA5P	B
TCGA_TCGA-GC-A3WC	B
TCGA_TCGA-K4-A4AC	A
TCGA_TCGA-FD-A3SL	A
TCGA_TCGA-K4-A5RH	C
TCGA_TCGA-FD-A5C1	B
TCGA_TCGA-XF-AAN7	B
TCGA_TCGA-2F-A9KO	B
TCGA_TCGA-DK-A3IM	C
TCGA_TCGA-FD-A3SS	C
TCGA_TCGA-4Z-AA7N	B
TCGA_TCGA-HQ-A2OE	B
TCGA_TCGA-UY-A8OC	B
TCGA_TCGA-GV-A3JV	A
TCGA_TCGA-XF-A9T8	C
TCGA_TCGA-KQ-A41S	A
TCGA_TCGA-CU-A3YL	A
TCGA_TCGA-E7-A7XN	A
TCGA_TCGA-DK-A2HX	A
TCGA_TCGA-CF-A8HY	A
TCGA_TCGA-4Z-AA7W	B
TCGA_TCGA-FD-A43U	B
TCGA_TCGA-BT-A0S7	C
TCGA_TCGA-ZF-A9R3	A
TCGA_TCGA-4Z-AA89	A
TCGA_TCGA-GU-A42P	C
TCGA_TCGA-FD-A3NA	B
TCGA_TCGA-XF-A9SL	A
TCGA_TCGA-XF-AAN2	B
TCGA_TCGA-ZF-AA54	C
TCGA_TCGA-GU-A766	A
TCGA_TCGA-FD-A6TD	B
TCGA_TCGA-FD-A3B4	B
TCGA_TCGA-DK-A1AB	B
TCGA_TCGA-BT-A20X	C
TCGA_TCGA-GV-A3JW	B
TCGA_TCGA-UY-A9PB	B
TCGA_TCGA-FD-A6TI	A
TCGA_TCGA-XF-AAML	B
TCGA_TCGA-ZF-AA58	B
TCGA_TCGA-FD-A3SP	B
TCGA_TCGA-E7-A97Q	A
TCGA_TCGA-YC-A9TC	C
TCGA_TCGA-GV-A3QG	B
TCGA_TCGA-K4-A6FZ	B
TCGA_TCGA-KQ-A41R	A
TCGA_TCGA-DK-AA6M	B
TCGA_TCGA-ZF-AA52	B
TCGA_TCGA-K4-A5RJ	C
TCGA_TCGA-HQ-A5ND	B
TCGA_TCGA-BT-A3PK	B
TCGA_TCGA-FD-A3N6	C
TCGA_TCGA-UY-A78P	B
TCGA_TCGA-CF-A9FL	B
TCGA_TCGA-CF-A9FM	B
TCGA_TCGA-ZF-A9RD	B
TCGA_TCGA-G2-AA3D	A
TCGA_TCGA-DK-A2I2	B
TCGA_TCGA-FD-A62S	C
TCGA_TCGA-MV-A51V	A
TCGA_TCGA-E5-A2PC	C
TCGA_TCGA-DK-A3X2	B
TCGA_TCGA-GD-A76B	C
TCGA_TCGA-GC-A6I1	B
TCGA_TCGA-XF-A9SK	B
TCGA_TCGA-DK-A1AD	A
TCGA_TCGA-K4-A5RI	B
TCGA_TCGA-FD-A3SQ	B
TCGA_TCGA-GV-A3QF	B
TCGA_TCGA-E7-A7DV	C
TCGA_TCGA-XF-AAN1	A
TCGA_TCGA-DK-AA6P	C
TCGA_TCGA-CF-A47Y	A
TCGA_TCGA-CF-A3MI	A
TCGA_TCGA-G2-A2EL	C
TCGA_TCGA-XF-AAMZ	C
TCGA_TCGA-DK-AA6L	B
TCGA_TCGA-XF-A9T4	B
TCGA_TCGA-K4-A6MB	B
TCGA_TCGA-UY-A8OB	B
TCGA_TCGA-ZF-A9R5	A
TCGA_TCGA-CU-A3KJ	C
TCGA_TCGA-DK-AA6S	B
TCGA_TCGA-E7-A85H	C
TCGA_TCGA-G2-AA3C	C
TCGA_TCGA-E7-A8O8	C
TCGA_TCGA-XF-A9SM	C
TCGA_TCGA-DK-A3IN	B
TCGA_TCGA-XF-A8HC	C
TCGA_TCGA-ZF-AA4W	C
TCGA_TCGA-LC-A66R	A
TCGA_TCGA-E7-A8O7	A
TCGA_TCGA-LT-A8JT	A
TCGA_TCGA-FJ-A3Z9	B
TCGA_TCGA-DK-A1AC	C
TCGA_TCGA-C4-A0F1	C
TCGA_TCGA-G2-A2ES	B
TCGA_TCGA-XF-AAN4	B
TCGA_TCGA-4Z-AA83	B
TCGA_TCGA-E7-A5KE	A
TCGA_TCGA-ZF-AA4V	C
TCGA_TCGA-ZF-AA53	B
TCGA_TCGA-ZF-A9RM	B
TCGA_TCGA-CU-A72E	A
TCGA_TCGA-2F-A9KR	C
TCGA_TCGA-E5-A4U1	C
TCGA_TCGA-E7-A3Y1	A
TCGA_TCGA-FD-A6TC	B
TCGA_TCGA-FD-A5BV	B
TCGA_TCGA-DK-A2I4	B
TCGA_TCGA-UY-A78M	C
TCGA_TCGA-4Z-AA7R	B
TCGA_TCGA-E7-A519	A
TCGA_TCGA-DK-A3IU	B
TCGA_TCGA-FD-A3SM	B
TCGA_TCGA-BL-A5ZZ	B
TCGA_TCGA-FD-A62N	B
TCGA_TCGA-BT-A20J	B
TCGA_TCGA-DK-AA71	C
TCGA_TCGA-KQ-A41O	A
TCGA_TCGA-E7-A677	B
TCGA_TCGA-DK-A1A5	B
TCGA_TCGA-HQ-A5NE	B
TCGA_TCGA-XF-AAMT	B
TCGA_TCGA-XF-A9SU	B
TCGA_TCGA-CF-A47S	A
TCGA_TCGA-FD-A6TK	B
TCGA_TCGA-E7-A5KF	B
TCGA_TCGA-UY-A78L	C
TCGA_TCGA-S5-A6DX	C
TCGA_TCGA-XF-A8HI	A
TCGA_TCGA-XF-A9T5	C
TCGA_TCGA-XF-A9SX	B
TCGA_TCGA-G2-A2EK	A
TCGA_TCGA-XF-A8HD	B
TCGA_TCGA-GV-A3JX	B
TCGA_TCGA-H4-A2HQ	B
TCGA_TCGA-XF-A9SP	A
TCGA_TCGA-DK-A3IK	A
GSE32894_GSM814052	C
GSE32894_GSM814053	A
GSE32894_GSM814054	C
GSE32894_GSM814055	B
GSE32894_GSM814056	B
GSE32894_GSM814057	B
GSE32894_GSM814058	A
GSE32894_GSM814059	C
GSE32894_GSM814060	B
GSE32894_GSM814061	C
GSE32894_GSM814062	B
GSE32894_GSM814063	A
GSE32894_GSM814064	B
GSE32894_GSM814065	A
GSE32894_GSM814066	A
GSE32894_GSM814067	C
GSE32894_GSM814068	B
GSE32894_GSM814069	B
GSE32894_GSM814070	C
GSE32894_GSM814071	A
GSE32894_GSM814072	A
GSE32894_GSM814073	A
GSE32894_GSM814074	A
GSE32894_GSM814075	A
GSE32894_GSM814076	B
GSE32894_GSM814077	B
GSE32894_GSM814078	B
GSE32894_GSM814079	C
GSE32894_GSM814080	B
GSE32894_GSM814081	C
GSE32894_GSM814082	A
GSE32894_GSM814083	B
GSE32894_GSM814084	A
GSE32894_GSM814085	C
GSE32894_GSM814086	A
GSE32894_GSM814087	A
GSE32894_GSM814088	C
GSE32894_GSM814089	B
GSE32894_GSM814090	C
GSE32894_GSM814091	A
GSE32894_GSM814092	B
GSE32894_GSM814093	B
GSE32894_GSM814094	A
GSE32894_GSM814095	B
GSE32894_GSM814096	A
GSE32894_GSM814097	B
GSE32894_GSM814098	A
GSE32894_GSM814099	A
GSE32894_GSM814100	A
GSE32894_GSM814101	C
GSE32894_GSM814102	A
GSE32894_GSM814103	A
GSE32894_GSM814104	A
GSE32894_GSM814105	A
GSE32894_GSM814106	B
GSE32894_GSM814107	B
GSE32894_GSM814108	B
GSE32894_GSM814109	A
GSE32894_GSM814110	C
GSE32894_GSM814111	B
GSE32894_GSM814112	A
GSE32894_GSM814113	B
GSE32894_GSM814114	B
GSE32894_GSM814115	B
GSE32894_GSM814116	A
GSE32894_GSM814117	B
GSE32894_GSM814118	A
GSE32894_GSM814119	B
GSE32894_GSM814120	B
GSE32894_GSM814121	C
GSE32894_GSM814122	A
GSE32894_GSM814123	A
GSE32894_GSM814124	C
GSE32894_GSM814125	C
GSE32894_GSM814126	B
GSE32894_GSM814127	B
GSE32894_GSM814128	A
GSE32894_GSM814129	A
GSE32894_GSM814130	C
GSE32894_GSM814131	C
GSE32894_GSM814132	C
GSE32894_GSM814133	B
GSE32894_GSM814134	A
GSE32894_GSM814135	A
GSE32894_GSM814136	C
GSE32894_GSM814137	A
GSE32894_GSM814138	B
GSE32894_GSM814139	A
GSE32894_GSM814140	B
GSE32894_GSM814141	B
GSE32894_GSM814142	C
GSE32894_GSM814143	B
GSE32894_GSM814144	B
GSE32894_GSM814145	C
GSE32894_GSM814146	C
GSE32894_GSM814147	C
GSE32894_GSM814148	B
GSE32894_GSM814149	A
GSE32894_GSM814150	A
GSE32894_GSM814151	C
GSE32894_GSM814152	B
GSE32894_GSM814153	A
GSE32894_GSM814154	A
GSE32894_GSM814155	B
GSE32894_GSM814156	B
GSE32894_GSM814157	B
GSE32894_GSM814158	C
GSE32894_GSM814159	B
GSE32894_GSM814160	A
GSE32894_GSM814161	B
GSE32894_GSM814162	A
GSE32894_GSM814163	B
GSE32894_GSM814164	A
GSE32894_GSM814165	C
GSE32894_GSM814166	B
GSE32894_GSM814167	A
GSE32894_GSM814168	B
GSE32894_GSM814169	A
GSE32894_GSM814170	A
GSE32894_GSM814171	C
GSE32894_GSM814172	C
GSE32894_GSM814173	B
GSE32894_GSM814174	A
GSE32894_GSM814175	C
GSE32894_GSM814176	A
GSE32894_GSM814177	C
GSE32894_GSM814178	C
GSE32894_GSM814179	A
GSE32894_GSM814180	C
GSE32894_GSM814181	C
GSE32894_GSM814182	C
GSE32894_GSM814183	A
GSE32894_GSM814184	C
GSE32894_GSM814185	A
GSE32894_GSM814186	B
GSE32894_GSM814187	B
GSE32894_GSM814188	B
GSE32894_GSM814189	B
GSE32894_GSM814190	B
GSE32894_GSM814191	A
GSE32894_GSM814192	A
GSE32894_GSM814193	C
GSE32894_GSM814194	A
GSE32894_GSM814195	C
GSE32894_GSM814196	A
GSE32894_GSM814197	C
GSE32894_GSM814198	B
GSE32894_GSM814199	A
GSE32894_GSM814200	A
GSE32894_GSM814201	A
GSE32894_GSM814202	C
GSE32894_GSM814203	A
GSE32894_GSM814204	B
GSE32894_GSM814205	A
GSE32894_GSM814206	B
GSE32894_GSM814207	A
GSE32894_GSM814208	A
GSE32894_GSM814209	B
GSE32894_GSM814210	A
GSE32894_GSM814211	A
GSE32894_GSM814212	A
GSE32894_GSM814213	A
GSE32894_GSM814214	B
GSE32894_GSM814215	A
GSE32894_GSM814216	C
GSE32894_GSM814217	A
GSE32894_GSM814218	B
GSE32894_GSM814219	B
GSE32894_GSM814220	B
GSE32894_GSM814221	A
GSE32894_GSM814222	C
GSE32894_GSM814223	A
GSE32894_GSM814224	A
GSE32894_GSM814225	B
GSE32894_GSM814226	B
GSE32894_GSM814227	A
GSE32894_GSM814228	B
GSE32894_GSM814229	B
GSE32894_GSM814230	C
GSE32894_GSM814231	A
GSE32894_GSM814232	B
GSE32894_GSM814233	B
GSE32894_GSM814234	A
GSE32894_GSM814235	A
GSE32894_GSM814236	C
GSE32894_GSM814237	C
GSE32894_GSM814238	B
GSE32894_GSM814239	A
GSE32894_GSM814240	B
GSE32894_GSM814241	B
GSE32894_GSM814242	C
GSE32894_GSM814243	C
GSE32894_GSM814244	B
GSE32894_GSM814245	B
GSE32894_GSM814246	C
GSE32894_GSM814247	A
GSE32894_GSM814248	B
GSE32894_GSM814249	A
GSE32894_GSM814250	A
GSE32894_GSM814251	C
GSE32894_GSM814252	A
GSE32894_GSM814253	A
GSE32894_GSM814254	B
GSE32894_GSM814255	C
GSE32894_GSM814256	A
GSE32894_GSM814257	B
GSE32894_GSM814258	B
GSE32894_GSM814259	B
GSE32894_GSM814260	B
GSE32894_GSM814261	A
GSE32894_GSM814262	C
GSE32894_GSM814263	A
GSE32894_GSM814264	A
GSE32894_GSM814265	B
GSE32894_GSM814266	A
GSE32894_GSM814267	A
GSE32894_GSM814268	B
GSE32894_GSM814269	C
GSE32894_GSM814270	B
GSE32894_GSM814271	B
GSE32894_GSM814272	B
GSE32894_GSM814273	A
GSE32894_GSM814274	A
GSE32894_GSM814275	C
GSE32894_GSM814276	A
GSE32894_GSM814277	B
GSE32894_GSM814278	C
GSE32894_GSM814279	B
GSE32894_GSM814280	B
GSE32894_GSM814281	A
GSE32894_GSM814282	A
GSE32894_GSM814283	C
GSE32894_GSM814284	C
GSE32894_GSM814285	B
GSE32894_GSM814286	A
GSE32894_GSM814287	B
GSE32894_GSM814288	C
GSE32894_GSM814289	B
GSE32894_GSM814290	C
GSE32894_GSM814291	C
GSE32894_GSM814292	C
GSE32894_GSM814293	C
GSE32894_GSM814294	C
GSE32894_GSM814295	B
GSE32894_GSM814296	C
GSE32894_GSM814297	A
GSE32894_GSM814298	B
GSE32894_GSM814299	C
GSE32894_GSM814300	C
GSE32894_GSM814301	A
GSE32894_GSM814302	B
GSE32894_GSM814303	C
GSE32894_GSM814304	A
GSE32894_GSM814305	A
GSE32894_GSM814306	A
GSE32894_GSM814307	C
GSE32894_GSM814308	B
GSE32894_GSM814309	B
GSE32894_GSM814310	C
GSE32894_GSM814311	C
GSE32894_GSM814312	C
GSE32894_GSM814313	B
GSE32894_GSM814314	B
GSE32894_GSM814315	C
GSE32894_GSM814316	C
GSE32894_GSM814317	B
GSE32894_GSM814318	A
GSE32894_GSM814319	C
GSE32894_GSM814320	B
GSE32894_GSM814321	B
GSE32894_GSM814322	C
GSE32894_GSM814323	A
GSE32894_GSM814324	A
GSE32894_GSM814325	B
GSE32894_GSM814326	A
GSE32894_GSM814327	C
GSE32894_GSM814328	C
GSE32894_GSM814329	A
GSE32894_GSM814330	C
GSE32894_GSM814331	C
GSE32894_GSM814332	B
GSE32894_GSM814333	C
GSE32894_GSM814334	A
GSE32894_GSM814335	B
GSE32894_GSM814336	A
GSE32894_GSM814337	A
GSE32894_GSM814338	A
GSE32894_GSM814339	C
GSE32894_GSM814340	B
GSE32894_GSM814341	C
GSE32894_GSM814342	A
GSE32894_GSM814343	C
GSE32894_GSM814344	B
GSE32894_GSM814345	B
GSE32894_GSM814346	B
GSE32894_GSM814347	C
GSE32894_GSM814348	C
GSE32894_GSM814349	C
GSE32894_GSM814350	C
GSE32894_GSM814351	A
GSE32894_GSM814352	A
GSE32894_GSM814353	B
GSE32894_GSM814354	B
GSE32894_GSM814355	A
GSE32894_GSM814356	C
GSE32894_GSM814357	C
GSE32894_GSM814358	B
GSE32894_GSM814359	B
GSE31684_GSM786491	C
GSE31684_GSM786492	B
GSE31684_GSM786493	B
GSE31684_GSM786494	C
GSE31684_GSM786495	A
GSE31684_GSM786496	A
GSE31684_GSM786497	C
GSE31684_GSM786498	C
GSE31684_GSM786499	A
GSE31684_GSM786500	C
GSE31684_GSM786501	A
GSE31684_GSM786502	C
GSE31684_GSM786503	A
GSE31684_GSM786504	B
GSE31684_GSM786505	C
GSE31684_GSM786506	C
GSE31684_GSM786507	A
GSE31684_GSM786508	B
GSE31684_GSM786509	C
GSE31684_GSM786510	C
GSE31684_GSM786511	B
GSE31684_GSM786512	A
GSE31684_GSM786513	B
GSE31684_GSM786514	B
GSE31684_GSM786515	A
GSE31684_GSM786516	B
GSE31684_GSM786517	A
GSE31684_GSM786518	C
GSE31684_GSM786519	B
GSE31684_GSM786520	B
GSE31684_GSM786521	C
GSE31684_GSM786522	B
GSE31684_GSM786523	B
GSE31684_GSM786524	C
GSE31684_GSM786525	C
GSE31684_GSM786526	A
GSE31684_GSM786527	B
GSE31684_GSM786528	B
GSE31684_GSM786529	C
GSE31684_GSM786530	C
GSE31684_GSM786531	B
GSE31684_GSM786532	C
GSE31684_GSM786533	C
GSE31684_GSM786534	A
GSE31684_GSM786535	A
GSE31684_GSM786536	C
GSE31684_GSM786537	C
GSE31684_GSM786538	C
GSE31684_GSM786539	A
GSE31684_GSM786540	B
GSE31684_GSM786541	A
GSE31684_GSM786542	B
GSE31684_GSM786543	B
GSE31684_GSM786544	B
GSE31684_GSM786545	C
GSE31684_GSM786546	B
GSE31684_GSM786547	C
GSE31684_GSM786548	C
GSE31684_GSM786549	A
GSE31684_GSM786550	A
GSE31684_GSM786551	B
GSE31684_GSM786552	B
GSE31684_GSM786553	B
GSE31684_GSM786554	A
GSE31684_GSM786555	A
GSE31684_GSM786556	A
GSE31684_GSM786557	C
GSE31684_GSM786558	A
GSE31684_GSM786559	B
GSE31684_GSM786560	B
GSE31684_GSM786561	B
GSE31684_GSM786562	C
GSE31684_GSM786563	C
GSE31684_GSM786564	B
GSE31684_GSM786565	A
GSE31684_GSM786566	C
GSE31684_GSM786567	A
GSE31684_GSM786568	A
GSE31684_GSM786569	B
GSE31684_GSM786570	C
GSE31684_GSM786571	C
GSE31684_GSM786572	C
GSE31684_GSM786573	A
GSE31684_GSM786574	A
GSE31684_GSM786575	C
GSE31684_GSM786576	A
GSE31684_GSM786577	A
GSE31684_GSM786578	A
GSE31684_GSM786579	B
GSE31684_GSM786580	C
GSE31684_GSM786581	B
GSE31684_GSM786582	B
GSE31684_GSM786583	B
GSE13507_GSM340605	A
GSE13507_GSM340606	B
GSE13507_GSM340607	A
GSE13507_GSM340608	A
GSE13507_GSM340609	B
GSE13507_GSM340610	B
GSE13507_GSM340611	B
GSE13507_GSM340612	B
GSE13507_GSM340613	C
GSE13507_GSM340614	C
GSE13507_GSM340615	A
GSE13507_GSM340616	B
GSE13507_GSM340617	A
GSE13507_GSM340618	C
GSE13507_GSM340619	A
GSE13507_GSM340620	C
GSE13507_GSM340621	A
GSE13507_GSM340622	A
GSE13507_GSM340623	B
GSE13507_GSM340624	A
GSE13507_GSM340625	A
GSE13507_GSM340626	A
GSE13507_GSM340627	B
GSE13507_GSM340628	B
GSE13507_GSM340629	B
GSE13507_GSM340630	A
GSE13507_GSM340631	A
GSE13507_GSM340632	A
GSE13507_GSM340633	C
GSE13507_GSM340634	B
GSE13507_GSM340635	A
GSE13507_GSM340636	C
GSE13507_GSM340637	A
GSE13507_GSM340638	A
GSE13507_GSM340639	A
GSE13507_GSM340640	A
GSE13507_GSM340641	C
GSE13507_GSM340642	B
GSE13507_GSM340643	A
GSE13507_GSM340644	A
GSE13507_GSM340645	A
GSE13507_GSM340646	A
GSE13507_GSM340647	A
GSE13507_GSM340648	A
GSE13507_GSM340649	A
GSE13507_GSM340650	C
GSE13507_GSM340651	A
GSE13507_GSM340652	A
GSE13507_GSM340653	B
GSE13507_GSM340654	B
GSE13507_GSM340655	B
GSE13507_GSM340656	B
GSE13507_GSM340657	A
GSE13507_GSM340658	A
GSE13507_GSM340659	A
GSE13507_GSM340660	B
GSE13507_GSM340661	A
GSE13507_GSM340662	C
GSE13507_GSM340663	B
GSE13507_GSM340664	C
GSE13507_GSM340665	A
GSE13507_GSM340666	A
GSE13507_GSM340667	A
GSE13507_GSM340668	A
GSE13507_GSM340669	A
GSE13507_GSM340670	A
GSE13507_GSM340671	A
GSE13507_GSM340672	A
GSE13507_GSM340673	B
GSE13507_GSM340674	B
GSE13507_GSM340675	B
GSE13507_GSM340676	A
GSE13507_GSM340677	C
GSE13507_GSM340678	B
GSE13507_GSM340679	A
GSE13507_GSM340680	B
GSE13507_GSM340681	B
GSE13507_GSM340682	B
GSE13507_GSM340683	C
GSE13507_GSM340684	B
GSE13507_GSM340685	A
GSE13507_GSM340686	A
GSE13507_GSM340687	C
GSE13507_GSM340688	A
GSE13507_GSM340689	A
GSE13507_GSM340690	A
GSE13507_GSM340691	A
GSE13507_GSM340692	A
GSE13507_GSM340693	B
GSE13507_GSM340694	C
GSE13507_GSM340695	A
GSE13507_GSM340696	B
GSE13507_GSM340697	B
GSE13507_GSM340698	C
GSE13507_GSM340699	B
GSE13507_GSM340700	B
GSE13507_GSM340701	C
GSE13507_GSM340702	B
GSE13507_GSM340703	A
GSE13507_GSM340704	C
GSE13507_GSM340705	B
GSE13507_GSM340706	C
GSE13507_GSM340707	A
GSE13507_GSM340708	C
GSE13507_GSM340709	C
GSE13507_GSM340710	B
GSE13507_GSM340711	C
GSE13507_GSM340712	C
GSE13507_GSM340713	A
GSE13507_GSM340714	B
GSE13507_GSM340715	B
GSE13507_GSM340716	A
GSE13507_GSM340717	A
GSE13507_GSM340718	B
GSE13507_GSM340719	A
GSE13507_GSM340720	B
GSE13507_GSM340721	C
GSE13507_GSM340722	B
GSE13507_GSM340723	B
GSE13507_GSM340724	A
GSE13507_GSM340725	B
GSE13507_GSM340726	A
GSE13507_GSM340727	A
GSE13507_GSM340728	C
GSE13507_GSM340729	C
GSE13507_GSM340730	A
GSE13507_GSM340731	C
GSE13507_GSM340732	B
GSE13507_GSM340733	B
GSE13507_GSM340734	C
GSE13507_GSM340735	A
GSE13507_GSM340736	C
GSE13507_GSM340737	A
GSE13507_GSM340738	A
GSE13507_GSM340739	B
GSE13507_GSM340740	A
GSE13507_GSM340741	A
GSE13507_GSM340742	B
GSE13507_GSM340743	A
GSE13507_GSM340744	C
GSE13507_GSM340745	C
GSE13507_GSM340746	B
GSE13507_GSM340747	C
GSE13507_GSM340748	A
GSE13507_GSM340749	A
GSE13507_GSM340750	B
GSE13507_GSM340751	C
GSE13507_GSM340752	B
GSE13507_GSM340753	B
GSE13507_GSM340754	A
GSE13507_GSM340755	C
GSE13507_GSM340756	C
GSE13507_GSM340757	C
GSE13507_GSM340758	B
GSE13507_GSM340759	B
GSE13507_GSM340760	C
GSE13507_GSM340761	B
GSE13507_GSM340762	B
GSE13507_GSM340763	B
GSE13507_GSM340764	A
GSE13507_GSM340765	A
GSE13507_GSM340766	C
GSE13507_GSM340767	A
GSE13507_GSM340768	C
GSE13507_GSM340769	B
GSE13507_GSM340770	B
GSE13507_GSM340771	A
GSE13507_GSM340772	C
GSE13507_GSM340773	C
GSE13507_GSM340774	A
GSE13507_GSM340775	A
GSE13507_GSM340776	C
GSE13507_GSM340777	B
GSE13507_GSM340778	C
GSE13507_GSM340779	A
GSE13507_GSM340780	C
GSE13507_GSM340781	C
GSE13507_GSM340782	C
GSE13507_GSM340783	A
GSE13507_GSM340784	B
GSE13507_GSM340785	A
GSE13507_GSM340786	C
GSE13507_GSM340787	C
GSE13507_GSM340788	C
GSE13507_GSM340789	B
GSE13507_GSM340790	B
GSE13507_GSM340791	A
GSE13507_GSM340792	C
