# Supplementary material for: Ferroptosis Mediation Patterns Reveal Novel Tool to Implicate Immunotherapy and Multi-Omics Characteristics in Bladder Cancer
Source: Front Cell Dev Biol. 2022 Jan 25;10:791630. doi: 10.3389/fcell.2022.791630 (PMC8821925; doi:10.3389/fcell.2022.791630)
Supplement: Supplementary file 3 [file DataSheet1.ZIP › Supplementary tables/s-table8.txt]

Supplementary table 8: 357 intersected DEGs among three distinct ferropclusters.
PTGS2
MT2A
SULF1
C5AR1
CTHRC1
AQP9
OLFML2B
CCL8
SH2B3
SLC11A1
MMP9
LOX
ITGA5
CD163
CDCA5
COL15A1
FPR1
CXCL2
LGALS1
CLEC5A
CKAP2L
CD14
COL12A1
TGFBI
ACTN1
TPX2
MCM10
HAPLN3
CDKN3
SOD2
SAMSN1
PAPSS2
NDC80
MELK
FCER1G
SLC39A14
IL7R
BUB1
IL32
NCAPG
FILIP1L
CKS1B
FOXM1
COL6A2
GFPT2
LAMA4
ECT2
KIF2C
CDCA8
SULF2
RCN3
SLAMF8
COL5A3
AURKA
BCL2A1
NNMT
CENPN
AEBP1
HAVCR2
HTRA3
LYN
ITGAM
ALOX5AP
PDE4B
CYBB
FKBP10
KATNAL1
PRR11
THY1
CCNB2
SH3PXD2B
NEK6
LY96
C3AR1
FNDC1
NRP2
PRC1
KPNA2
MNDA
TPST1
C1QA
PLEK
ITGB2
MMP3
RELB
SEC24D
VASN
P2RY6
CXCL1
HMMR
CXCL5
MCAM
GBP1
SYDE1
PDGFC
OLFML2A
UBE2T
IL15RA
IL1B
CENPF
VIM
CCDC80
CLCF1
ECM1
ZNF281
MAD2L1
KCNJ8
CLEC4A
TRPV2
LCP1
FADS2
S100A10
PDLIM7
CD93
C1QB
NUF2
DTL
KIF15
WIPF1
RUNX3
PLEKHA4
CENPL
CDCA3
PANX1
RAD54L
DEPDC1B
PTPN12
TMEM45A
MCFD2
SERPINH1
RBP1
ADAMTSL4
GNLY
CDC42EP1
MCM2
RUNX2
APCDD1L
EVI2A
HSD17B2
MYO1B
CD300LF
SERPINE2
ADAMTS4
STOM
LMNB1
TDO2
ACSL4
CKS2
CCNB1
CDCA2
PRF1
TCF4
BCL2L12
ANXA10
NUSAP1
CHAF1B
CD274
POLQ
SEMA3A
RAB3IL1
LRRC25
SLCO2B1
PAQR4
DOCK2
CDC25A
LST1
GPR84
ALDH1L1
TYMS
MS4A6A
WWTR1
PSRC1
IL4I1
RGS18
MICAL2
KRT14
IQGAP2
RUSC2
ECE1
CCL7
PLEKHG2
SPAG5
LILRB5
RECK
SQLE
TNFSF13B
MS4A7
LZTS1
LDHA
SGCB
TNFRSF12A
CDC42EP5
FCGR3B
CSE1L
ADAMTS6
INSIG1
PECAM1
WDR62
SBNO2
SAC3D1
PLA2G4C
DNAJB4
BDKRB1
SVIL
RNASE1
POLD1
C1orf54
ITGB5
PODNL1
PLSCR4
ASF1B
MAPKAPK2
AQP3
PTPN7
SNRPG
DHCR24
EXOSC3
PROK2
IL18R1
NOTCH2
AIG1
MN1
RASSF6
VRK1
TRIB3
FOLR2
IL12RB1
APOBEC3B
CERK
ESPL1
CENPM
POLA2
EREG
CAPNS2
LAIR1
PTX3
CBX2
MME
LRRK2
GTSE1
MCM4
EZH2
GPR19
ARSB
DSN1
FDPS
RAP1GAP
CTSE
PCNA
TMPO
LAGE3
RBPMS
LSS
RTN3
B4GALT3
EPHB6
PDSS1
WDR34
TRIM37
POPDC3
CACYBP
SRD5A1
C20orf27
SLC29A4
DHCR7
MST1R
TFRC
NUP85
CDK2
PTPN13
FANCG
PPIH
NCAPD3
ALS2CL
PSMD8
TRAIP
CKAP2
SMG5
LAMA5
USP39
PARP3
HSPA14
SSU72
TRIM8
TEX10
RPA1
CYP24A1
SRPX2
NSDHL
VPS36
NME1
PADI3
CLK1
SLBP
PRPF38A
BAZ2B
ETS1
NANP
C20orf194
E2F6
NASP
TCEAL1
PPP1R13L
RCC2
PDLIM1
MDH2
PSMD4
ACAT2
MRPS23
NT5E
CARHSP1
SCAMP3
MAZ
TSR2
HMGB3
BDH2
PDRG1
CDKAL1
TOMM40
MCC
HLTF
C21orf58
ANKRD13B
SNRPA1
TOP3A
ENOPH1
NFAT5
FOXRED2
PSMC4
CNFN
NDUFAB1
ZNF200
ANAPC11
LSM3
DOLPP1
PLXNA2
SLC25A39
CCNF
COX7B2
PDCD2L
SCML2
AFG3L2
TSHZ2
UGCG
REXO4
MSI1
ACRV1
RFXAP
APH1A
PDHA1
SEPHS2
ASRGL1
CLDN3
RRS1
RLN2
PSMA7
DRG1
