# Supplementary material for: Ferroptosis Mediation Patterns Reveal Novel Tool to Implicate Immunotherapy and Multi-Omics Characteristics in Bladder Cancer
Source: Front Cell Dev Biol. 2022 Jan 25;10:791630. doi: 10.3389/fcell.2022.791630 (PMC8821925; doi:10.3389/fcell.2022.791630)
Supplement: Supplementary file 3 [file DataSheet1.ZIP › Supplementary tables/s-table9.txt]

Supplementary table 9: List of 251 DEGs with prognostic value for survival ourcomes.
id	HR	HR.95L	HR.95H	pvalue
MT2A	1.15627690350386	1.09011443034089	1.2264549852426	1.36522191641484e-06
SULF1	1.1477510332592	1.08627679913194	1.21270419786214	9.27416594488131e-07
C5AR1	1.13492812842294	1.044093148079	1.23366565431013	0.00294193189055749
CTHRC1	1.20244730672764	1.13530897876663	1.27355596802143	3.19223067136011e-10
AQP9	1.19149753803304	1.09623017743681	1.29504406315308	3.77453690083909e-05
OLFML2B	1.26755482516661	1.17504118503972	1.36735227263447	8.70377676616807e-10
CCL8	1.07888636142909	1.00859473701005	1.15407679434093	0.0271792831655342
SH2B3	1.21286805008121	1.08285594748043	1.35848993610888	0.000850096938614612
SLC11A1	1.2085913103658	1.07354141625912	1.36063027785334	0.00172588536284569
MMP9	1.11093205921335	1.05530132694843	1.16949539309007	5.98182615853237e-05
LOX	1.32727332488782	1.22164135157921	1.44203900488591	2.21207706398576e-11
ITGA5	1.23254368961389	1.13980278517269	1.33283052697301	1.61789644703313e-07
CD163	1.14745530599514	1.07148637127628	1.22881047725141	8.2997116254118e-05
CDCA5	1.28378792704818	1.16304559810137	1.41706519875502	7.15491124382713e-07
COL15A1	1.18943737925299	1.09813876518835	1.28832650664285	2.067755953156e-05
FPR1	1.20364403234596	1.1042023221095	1.31204121526777	2.52032531779121e-05
LGALS1	1.26623607637697	1.16591561552442	1.37518854689785	2.08272042237577e-08
CKAP2L	1.18937298848924	1.07726683998412	1.31314550234246	0.000595937711536156
CD14	1.09990419242979	1.02891115759256	1.17579562005653	0.00515497011558937
COL12A1	1.19999883150614	1.10203766717827	1.30666785583035	2.71505473647479e-05
TGFBI	1.18119704138976	1.1058484956972	1.26167956642947	7.35907090051672e-07
ACTN1	1.31335091314355	1.18701155228155	1.45313718113323	1.27689003674934e-07
TPX2	1.2672968092776	1.15221521553577	1.39387258660561	1.07717122566327e-06
MCM10	1.32828926473842	1.18252664639218	1.49201912379926	1.69407267326882e-06
HAPLN3	1.13288209147805	1.03120562446661	1.24458381795146	0.00931071302159914
CDKN3	1.28141704384643	1.16507205073935	1.40938033765216	3.29086087007732e-07
PAPSS2	1.26075830988795	1.14008518469726	1.39420416762419	6.36324313525372e-06
NDC80	1.1885792083984	1.07064573391153	1.31950325853884	0.00119403629425318
MELK	1.23350006701377	1.12151663897253	1.35666503951017	1.54853562323106e-05
FCER1G	1.07489599694112	1.00387805892429	1.15093799886225	0.0383636200549948
SLC39A14	1.28841280344615	1.13698334754437	1.46001043521807	7.11582021082754e-05
BUB1	1.22064924568036	1.08453638032804	1.37384472112347	0.000948842386815575
NCAPG	1.26263780173621	1.1370820648034	1.40205730766574	1.27736347085587e-05
FILIP1L	1.17743737594457	1.07865743426527	1.28526326360097	0.000258576761630293
CKS1B	1.20540984622635	1.08181986923186	1.34311907065557	0.000712080708550065
FOXM1	1.32234796097448	1.19064115958716	1.4686239559362	1.79246974360288e-07
COL6A2	1.18475621728975	1.10570996678208	1.26945341597282	1.49202524896797e-06
GFPT2	1.23945787788778	1.15187203526206	1.33370355736483	9.39616268728836e-09
LAMA4	1.24451520868143	1.12142046343287	1.38112167125806	3.84648534881648e-05
ECT2	1.29298169023823	1.13672628004484	1.47071610874112	9.22590969570846e-05
KIF2C	1.30341564550713	1.1638950291948	1.4596611398264	4.4880057815694e-06
CDCA8	1.24274912654772	1.11685787560117	1.38283073009965	6.661692815685e-05
SULF2	1.17597095727917	1.09796179395553	1.25952259903509	3.6819663797352e-06
RCN3	1.27940480602253	1.17849708271414	1.38895265986041	4.14699295512923e-09
COL5A3	1.28069811116978	1.15901213594341	1.41516003248643	1.19202905159723e-06
AURKA	1.34590520584084	1.20219409277492	1.50679564472675	2.51894506908092e-07
NNMT	1.1968629017285	1.11576568895468	1.2838545043234	5.16910892489542e-07
CENPN	1.30383758191647	1.15438447588555	1.47263972751686	1.94379932851658e-05
AEBP1	1.17398980859778	1.1098537452711	1.24183215722247	2.19087125115886e-08
HTRA3	1.16785609114581	1.07778773208948	1.2654512656052	0.000151064321701838
ITGAM	1.09461406597176	1.00114813328648	1.19680586077701	0.0471264806035733
ALOX5AP	1.07624089013287	1.00398608623008	1.153695722959	0.0382507036866482
PDE4B	1.21040328168605	1.06898079284185	1.37053548026948	0.00259344100206152
FKBP10	1.21898254828225	1.11945530561413	1.32735844438337	5.19881370352155e-06
KATNAL1	1.31615363774605	1.15614155956162	1.49831167630458	3.27099221006164e-05
PRR11	1.35402263045455	1.19181688858372	1.53830450075408	3.23448143277885e-06
THY1	1.25092980766319	1.15064591600573	1.35995388497297	1.51100210529523e-07
CCNB2	1.26727722533303	1.14027220124746	1.40842823677611	1.10147406059095e-05
SH3PXD2B	1.31764046583308	1.1451028020156	1.51617513654216	0.000117087698137874
NEK6	1.27258095315729	1.14114891252757	1.41915070378652	1.46499206955919e-05
LY96	1.13139527437619	1.04709334443496	1.22248438850648	0.00177954097579808
C3AR1	1.11173889630316	1.01386256809211	1.21906401562808	0.0242742600240582
FNDC1	1.14477933141384	1.08306112561923	1.21001454731657	1.73720666689228e-06
NRP2	1.37695401671845	1.21498754271519	1.56051177275447	5.44531618681932e-07
PRC1	1.33356047336556	1.19665417032407	1.48612989468911	1.90559809525376e-07
KPNA2	1.3580567668285	1.19381634042205	1.54489272719844	3.26078153633863e-06
TPST1	1.31512937706441	1.18040762655646	1.46522712960047	6.76949792003724e-07
C1QA	1.08042833937835	1.01374629170452	1.15149658852918	0.01731235474673
MMP3	1.07108068451471	1.01037651643614	1.13543200389001	0.0210691911080863
SEC24D	1.23362857268247	1.06612140261081	1.42745418262102	0.00480404135215053
VASN	1.24634432015903	1.13258670847314	1.37152780689683	6.49612388421637e-06
P2RY6	1.20338808103425	1.09614034839062	1.32112906499745	0.000101335302263042
CXCL1	1.10029912142988	1.04328416931435	1.16042991183794	0.000430216329545984
HMMR	1.22275991724603	1.10106392803899	1.35790645497431	0.000169945630800066
MCAM	1.20587053200622	1.06854293490495	1.36084727385364	0.00240801788491188
SYDE1	1.42477962384907	1.25086512206077	1.62287439367655	9.82452515648831e-08
PDGFC	1.28607778401855	1.16818850915049	1.41586400960993	2.91210833067909e-07
OLFML2A	1.16953313777198	1.06518290990582	1.2841059949673	0.00102255505010089
UBE2T	1.29466556728697	1.14683606189942	1.46155059716417	2.98359672840901e-05
CENPF	1.30876511359307	1.17648830232373	1.45591428250934	7.4312721374615e-07
VIM	1.19931968754044	1.10168953609714	1.30560168340863	2.72350965864254e-05
CCDC80	1.21552148979473	1.1210329408021	1.31797419895231	2.27708950480814e-06
CLCF1	1.17925016962235	1.06707085004149	1.30322270775204	0.00122578115559607
ECM1	1.25682518228647	1.15438238072227	1.36835901622225	1.3683788347622e-07
ZNF281	1.23659883738905	1.05410886130792	1.45068193690599	0.00913892735636772
MAD2L1	1.14736796139838	1.02723342478628	1.2815521838353	0.0148460813395305
KCNJ8	1.29885857258647	1.16878355495374	1.44340976088437	1.19286957257594e-06
TRPV2	1.20180238825702	1.0791918771023	1.33834307972962	0.000813770690988651
FADS2	1.23759167305605	1.13295749686027	1.35188932811888	2.24873589379317e-06
S100A10	1.20981108988301	1.11437164342304	1.31342436954695	5.54954859190519e-06
PDLIM7	1.22526134672524	1.08006599287547	1.38997559193777	0.00159505153448328
CD93	1.18079978739532	1.0580552664866	1.31778384558563	0.00300061240589044
C1QB	1.07480826842303	1.01456772591298	1.13862562780711	0.0142299074894823
NUF2	1.20946692341218	1.08688016824519	1.34587996134835	0.00048684240914094
DTL	1.36756693207478	1.21125306629994	1.54405331613939	4.30965209911013e-07
KIF15	1.21401587846045	1.09211025148505	1.34952908934787	0.000328259234151005
PLEKHA4	1.21792003771172	1.1073243434207	1.33956164431234	4.93103094470788e-05
CENPL	1.34333258774509	1.14929788858224	1.57012595187481	0.000208724376713996
CDCA3	1.24222205138311	1.10192101657445	1.40038678066016	0.000389356945164409
PANX1	1.20598411382061	1.02767486088666	1.41523135199867	0.0217689889957716
RAD54L	1.30961574980589	1.15352749746782	1.48682490526195	3.10365532452453e-05
DEPDC1B	1.19112025965152	1.05398499898944	1.3460983546375	0.0050713688363446
PTPN12	1.24844217294367	1.06724512055769	1.4604028907341	0.00554780965414851
TMEM45A	1.15214202863637	1.08819516342035	1.21984667711444	1.16781522403054e-06
MCFD2	1.31597149082467	1.11085529537562	1.55896179445922	0.00149319750740745
SERPINH1	1.24179522359606	1.08923710375279	1.41572057363183	0.00120347468645081
RBP1	1.19001970562188	1.11053815492042	1.27518977487977	8.10942189766439e-07
ADAMTSL4	1.15586414095533	1.06106211995787	1.25913637591685	0.000908539961775322
CDC42EP1	1.31105415238205	1.15925476676819	1.48273100939677	1.60537080363055e-05
MCM2	1.24884108160948	1.12791438105185	1.38273265534669	1.89921319000672e-05
RUNX2	1.38119423592896	1.21076753482124	1.57561006758002	1.53711521136046e-06
APCDD1L	1.22629193996672	1.12988425744294	1.33092563430401	1.04458060683982e-06
HSD17B2	0.878719043925649	0.834181319844779	0.925634678922425	1.10586238094834e-06
MYO1B	1.21484000177501	1.08972626826718	1.35431830257657	0.000448945741521689
SERPINE2	1.20386399850826	1.12479324817579	1.28849326687797	8.66692039406573e-08
ADAMTS4	1.18279014875277	1.05535332350571	1.32561532221207	0.00389893477724843
STOM	1.19702448460124	1.08278877376513	1.32331222067663	0.000440963235336288
LMNB1	1.26481131283342	1.11314406326363	1.43714341195073	0.000312549978543791
CKS2	1.1856073789846	1.05836789960947	1.32814388798206	0.00328921082590476
CCNB1	1.23653062416627	1.10928053286951	1.37837809210061	0.00012723989627333
CDCA2	1.35910175634731	1.18886535171882	1.55371470910124	7.00055283014337e-06
TCF4	1.3509515758402	1.20732326916256	1.51166651623557	1.56139305911965e-07
BCL2L12	1.30564677792734	1.10883102881576	1.5373970103747	0.00137823593500654
ANXA10	0.930945725136472	0.89558909802902	0.967698183304359	0.000292256192731154
NUSAP1	1.2371430752776	1.11470746880893	1.37302658458249	6.27322346166915e-05
CHAF1B	1.2924616395118	1.13869997978182	1.46698614145018	7.19194830129161e-05
POLQ	1.21356870947719	1.08145506658101	1.36182173271256	0.000996250747908077
SEMA3A	1.17209014167288	1.04920980747961	1.30936185538224	0.00495292289228635
RAB3IL1	1.22139590177064	1.10116520655108	1.3547539824061	0.000155150437642381
SLCO2B1	1.13052480609312	1.02955798549242	1.241393253417	0.0101627670729385
PAQR4	1.36893025374689	1.22504517341377	1.52971505075313	2.98464769466254e-08
CDC25A	1.25763563830788	1.10022870635919	1.43756238098528	0.000779306652073264
ALDH1L1	0.896907230730497	0.841685150923664	0.955752373264343	0.000791331771268806
TYMS	1.1748886981999	1.06213563804464	1.29961127723673	0.00174200877943954
WWTR1	1.29958321013726	1.11111567744101	1.52001862124778	0.00104539882670386
PSRC1	1.27841543560155	1.12150179451945	1.45728346933639	0.000236728698963024
KRT14	1.07394771543222	1.03824928508257	1.11087357540569	3.53080940470717e-05
RUSC2	1.30871303419168	1.14022204975666	1.50210198638827	0.000130192219891725
ECE1	1.30114091322337	1.08116625396499	1.56587173328346	0.00533865414356495
PLEKHG2	1.26611920998324	1.07166364052946	1.49585914205	0.0055455750724922
SPAG5	1.29027647794698	1.13493582508665	1.46687887785739	9.86500744369057e-05
RECK	1.17711507975303	1.01652303467743	1.36307773037496	0.0293357069570082
SQLE	1.29167882991374	1.14889236651794	1.45221105846844	1.85036118271509e-05
LZTS1	1.44121406110266	1.25410518271448	1.65623904481775	2.58874537685155e-07
LDHA	1.1463301500411	1.01673296072978	1.29244635872733	0.0256766397346011
SGCB	1.17869271903175	1.03759206167412	1.33898145255355	0.0114966940742948
TNFRSF12A	1.13525742187614	1.04074489474616	1.23835285710358	0.00423012674561133
CDC42EP5	0.883876755964595	0.829467585370274	0.941854912131077	0.000140118761545031
FCGR3B	1.17362075074811	1.06449410471752	1.29393451826779	0.00130383259355602
CSE1L	1.46116049208866	1.23185864976703	1.7331452630905	1.3359914601202e-05
ADAMTS6	1.34713887929978	1.10078232082919	1.64863036567851	0.00383025940220504
INSIG1	1.22592966537469	1.11161039222783	1.35200566219398	4.53262441407679e-05
PECAM1	1.14020982810872	1.01067838687414	1.28634239041822	0.0329575335857896
WDR62	1.45092713853877	1.26925358243775	1.65860438802547	4.94528007072825e-08
SBNO2	1.24849843897459	1.05923795812578	1.47157523969406	0.00814253591900701
SAC3D1	1.39615278696206	1.21185228348066	1.60848201642476	3.83418696206477e-06
DNAJB4	1.22343809892382	1.05786230880871	1.41492968360308	0.00656523776567838
BDKRB1	1.29003091447335	1.13594780126891	1.46501428889423	8.70668413710355e-05
SVIL	1.23994717381903	1.10022007686669	1.39741950377815	0.000422371969221207
POLD1	1.41243464171554	1.20597989375642	1.65423290010592	1.84419104008695e-05
ITGB5	1.22720852758937	1.09337614170533	1.37742238260211	0.000510480902427826
PODNL1	1.26525761527374	1.11777799168321	1.43219569978963	0.000198578730433538
PLSCR4	1.15484727411476	1.0534837725981	1.26596371127881	0.00212929859673552
ASF1B	1.23781565734012	1.10082044812994	1.39185968443738	0.0003637715449173
MAPKAPK2	1.37113887015055	1.09576525877027	1.71571583073147	0.00578917700647421
AQP3	0.919152788216709	0.871457191136097	0.969458806100563	0.00192966480734216
DHCR24	1.26595810509119	1.16643868903046	1.37396842107338	1.64734058947212e-08
PROK2	1.23537194846587	1.04206202919322	1.46454223290135	0.0149120633667886
NOTCH2	1.22683771830742	1.06713029614984	1.41044705833225	0.00406532597234628
AIG1	0.785488395652482	0.68785458360463	0.896980313006606	0.000363267448063139
MN1	1.19201698443399	1.07587263300923	1.32069953968884	0.000784616339931752
RASSF6	0.891083455567953	0.811922239857683	0.97796277255086	0.0151229770267238
VRK1	1.18368046663607	1.01557112566261	1.3796172534756	0.0309537178848012
TRIB3	1.23645181344517	1.12273254553936	1.36168947185672	1.62005132851891e-05
FOLR2	1.11060355553218	1.01718803910096	1.21259807444344	0.0192772061199767
CERK	1.26405981134121	1.12987793623646	1.41417683751778	4.26429861243442e-05
ESPL1	1.30558499181806	1.14415142662085	1.48979595812313	7.50581567170633e-05
CENPM	1.26071487235734	1.10797187133533	1.43451474762391	0.000438114259332577
POLA2	1.54356333502107	1.28398674463735	1.8556171075538	3.82173574118133e-06
EREG	1.1088092415013	1.02573524938911	1.19861137147321	0.00933705496752995
CAPNS2	0.934368153475098	0.890495534216975	0.980402273433233	0.00566474011835616
PTX3	1.10147790997992	1.01643656227235	1.19363434099751	0.0183915436341156
CBX2	1.24874875393739	1.135203589276	1.37365091618033	4.94305982463026e-06
MME	1.11506412113594	1.04192963696038	1.19333201603896	0.00165131183515175
GTSE1	1.15075736221667	1.00959346754327	1.31165914723899	0.0354699496725682
MCM4	1.23830596884144	1.09795730442805	1.39659499170337	0.00049658067361451
EZH2	1.26650779985538	1.12193885147103	1.42970537564626	0.000133164528140678
ARSB	1.3215230678037	1.0504455966444	1.66255465710567	0.0173063577847074
DSN1	1.38483346621343	1.19326195954643	1.60716070247782	1.81997143775247e-05
FDPS	1.35585320973729	1.1560486083201	1.59019085627054	0.000182050005017332
RAP1GAP	0.920902563919151	0.848698102068376	0.999249945494211	0.0479315003836943
CTSE	0.86516400196453	0.821743985595357	0.910878282550475	3.52445694601941e-08
PCNA	1.21642324760805	1.05450542309154	1.40320332633593	0.00718450138697449
TMPO	1.20117308512203	1.02173725810944	1.41212113874683	0.0263871257459642
LAGE3	1.16720949407626	1.01400118632791	1.34356647845301	0.031268978084764
RBPMS	0.841518559873059	0.737735940971215	0.959901025939657	0.0101882692744577
LSS	1.45341680183614	1.22691603307102	1.72173184058252	1.51916355080806e-05
RTN3	1.34261082233195	1.15117062205206	1.56588761536458	0.0001743339393699
EPHB6	0.906685074998378	0.849818819056679	0.967356578590883	0.00303454037777493
PDSS1	1.22508678620498	1.00722907715781	1.49006583285809	0.0421471985869525
WDR34	1.19385270667671	1.05730405140702	1.34803634143138	0.00424826190018243
TRIM37	1.21875486219463	1.01438409702883	1.46430076977126	0.0346464902502234
POPDC3	1.11307729784495	1.0273289134212	1.20598286954847	0.00881482673507053
CACYBP	1.36713101070434	1.10807983957412	1.68674416199814	0.00352937043761326
SRD5A1	1.20778043336625	1.06039742080334	1.37564798499534	0.00446685967899039
C20orf27	1.31446879575023	1.11357415922668	1.55160588155256	0.00123276048064006
SLC29A4	1.1444180491177	1.02452894618148	1.27833642575715	0.0168871781567454
DHCR7	1.35050864335434	1.20416298743894	1.51464013991482	2.82594958887998e-07
MST1R	0.885762529352167	0.827909387724026	0.94765836701187	0.000431615785579021
TFRC	1.2401365338078	1.11033923175199	1.38510698217708	0.000135905857354267
NUP85	1.52241182153847	1.23424786790422	1.87785437158231	8.6445048891399e-05
CDK2	1.17532538604555	1.00806572890821	1.3703369963576	0.0391572758753444
PTPN13	0.879565287828409	0.808653779624725	0.956695083910565	0.0027695204465269
FANCG	1.22259345128568	1.05614746395071	1.41527087660213	0.00711157958186095
NCAPD3	1.20363270082474	1.00735798816466	1.4381497893655	0.0412826001666338
ALS2CL	0.88770855481749	0.796359543969428	0.989536050975499	0.0315694261899199
PSMD8	1.35040936048538	1.13909941911545	1.60091859435994	0.000540164994227542
CKAP2	1.16769842418759	1.00725260369029	1.35370174756028	0.039802977904721
USP39	1.39769018112209	1.10881976522583	1.76181729769872	0.00459098793484253
PARP3	0.773753635399809	0.673271534405407	0.889232141416986	0.000301430126955796
HSPA14	1.27109499493172	1.05235059455683	1.53530818958758	0.0127912236665601
SSU72	1.5252878083548	1.20053977800186	1.93788072744075	0.000547776693724366
TRIM8	0.772296503656219	0.645745639061626	0.923648343063297	0.00465774702077827
CYP24A1	0.935529582526063	0.891107048251196	0.982166622404128	0.00725454334510194
NME1	1.43719546264676	1.18742385375131	1.73950589869575	0.000196388518987818
CLK1	0.818532830950886	0.704637929312691	0.950837256231709	0.00880785615243374
PRPF38A	1.32468274394078	1.04029008395386	1.68682216543393	0.0225896309434302
BAZ2B	0.776168021635788	0.654678176919693	0.920202962384542	0.00352877483594315
ETS1	0.871217681196835	0.760747854299622	0.997729068495076	0.0462803031693768
NASP	1.25391083612332	1.07775373609935	1.45886052841532	0.0033962543386836
TCEAL1	0.809322373420717	0.700620866231539	0.934888947345282	0.00404173935556908
RCC2	1.2325946748052	1.01120801950985	1.50245014185564	0.0384236617341771
PDLIM1	0.863132563381225	0.769752906540483	0.967840219424835	0.0117516777614327
MDH2	1.35614885952382	1.1058616822676	1.66308296840211	0.00342667821411528
ACAT2	1.1767029518854	1.02517290368259	1.35063054437158	0.0206989622529161
CARHSP1	1.14815763978296	1.02591473249397	1.28496640513905	0.0161545895354708
SCAMP3	1.24776308857893	1.0105169434017	1.5407091740382	0.0396674243635649
MAZ	1.26733648833709	1.09212485110081	1.47065765699928	0.00180365290977623
BDH2	0.762000026893044	0.632382213424128	0.918185282032231	0.00427375949047943
MCC	0.867951907889559	0.770448461799117	0.977794819201739	0.0198429828663767
C21orf58	1.22472633753723	1.01395079545017	1.47931695363128	0.0354010833819437
ANKRD13B	1.2864872671729	1.12149762032893	1.47574944306399	0.000321411639691642
TOP3A	1.3572640637342	1.12338669079835	1.6398322623843	0.00154695123681913
FOXRED2	1.30004498689771	1.12806383244278	1.49824586105024	0.00028960143387016
CNFN	1.13225454381751	1.05157485106977	1.2191242028004	0.000990107806386245
ANAPC11	1.58256763800649	1.27474335321974	1.96472515235286	3.18923648541081e-05
SLC25A39	1.39984255444147	1.11956405396955	1.75028768588753	0.00317024991861948
CCNF	1.20146056855198	1.02541314173597	1.40773258995049	0.0231832287790022
ACRV1	1.47347522893694	1.08416400881813	2.00258377204162	0.0132795959926284
SEPHS2	1.19995734498099	1.0060989595927	1.43116898794602	0.0426013249155304
PSMA7	1.26650556465409	1.03874259737723	1.54420965246816	0.0195042077330642
